# Supplementary material for: Evolutionary phylogeography and transmission pattern of echovirus 14: an exploration of spatiotemporal dynamics based on the 26-year acute flaccid paralysis surveillance in Shandong, China
Source: BMC Genomics. 2017 Jan 7;18:48. doi: 10.1186/s12864-016-3418-3 (PMC5219651; doi:10.1186/s12864-016-3418-3)
Supplement: Additional file 3: — The XML file generated for the phylogenetic analysis with BEAST software. (XML 105 kb) [file 12864_2016_3418_MOESM3_ESM.xml]

<?xml version="1.0" encoding="UTF-8"?>
<!-- Generated by BEAUTi v1.7.5                                              --><!--       by Alexei J. Drummond, Andrew Rambaut and Marc A. Suchard         --><!--       Department of Computer Science, University of Auckland and        --><!--       Institute of Evolutionary Biology, University of Edinburgh        --><!--       David Geffen School of Medicine, University of California, Los Angeles--><!--       http://beast.bio.ed.ac.uk/                                        --><beast>

	<!-- The list of taxa to be analysed (can also include dates/ages).          -->
	<!-- ntax=144                                                                -->
	<taxa id="taxa">
		<taxon id="03HZ+4/Shandong/2003">
			<date value="2003.0" direction="forwards" units="years"/>
			<attr name="locations">
				Shandong
			</attr>
		</taxon>
		<taxon id="04BZ+1/Shandong/2004">
			<date value="2004.0" direction="forwards" units="years"/>
			<attr name="locations">
				Shandong
			</attr>
		</taxon>
		<taxon id="93ZZ13/Shandong/1993">
			<date value="1993.0" direction="forwards" units="years"/>
			<attr name="locations">
				Shandong
			</attr>
		</taxon>
		<taxon id="00320/Shandong/2000">
			<date value="2000.0" direction="forwards" units="years"/>
			<attr name="locations">
				Shandong
			</attr>
		</taxon>
		<taxon id="01059/Shandong/2001">
			<date value="2001.0" direction="forwards" units="years"/>
			<attr name="locations">
				Shandong
			</attr>
		</taxon>
		<taxon id="01395/Shandong/2001">
			<date value="2001.0" direction="forwards" units="years"/>
			<attr name="locations">
				Shandong
			</attr>
		</taxon>
		<taxon id="01438/Shandong/2001">
			<date value="2001.0" direction="forwards" units="years"/>
			<attr name="locations">
				Shandong
			</attr>
		</taxon>
		<taxon id="WUDI1101/Shandong/2009">
			<date value="2009.0" direction="forwards" units="years"/>
			<attr name="locations">
				Shandong
			</attr>
		</taxon>
		<taxon id="LL08ST/Shandong/2012">
			<date value="2012.0" direction="forwards" units="years"/>
			<attr name="locations">
				Shandong
			</attr>
		</taxon>
		<taxon id="02278/Shandong/2002">
			<date value="2002.0" direction="forwards" units="years"/>
			<attr name="locations">
				Shandong
			</attr>
		</taxon>
		<taxon id="03053/Shandong/2003">
			<date value="2003.0" direction="forwards" units="years"/>
			<attr name="locations">
				Shandong
			</attr>
		</taxon>
		<taxon id="03247/Shandong/2003">
			<date value="2003.0" direction="forwards" units="years"/>
			<attr name="locations">
				Shandong
			</attr>
		</taxon>
		<taxon id="03297/Shandong/2003">
			<date value="2003.0" direction="forwards" units="years"/>
			<attr name="locations">
				Shandong
			</attr>
		</taxon>
		<taxon id="03393/Shandong/2003">
			<date value="2003.0" direction="forwards" units="years"/>
			<attr name="locations">
				Shandong
			</attr>
		</taxon>
		<taxon id="03419/Shandong/2003">
			<date value="2003.0" direction="forwards" units="years"/>
			<attr name="locations">
				Shandong
			</attr>
		</taxon>
		<taxon id="04362/Shandong/2004">
			<date value="2004.0" direction="forwards" units="years"/>
			<attr name="locations">
				Shandong
			</attr>
		</taxon>
		<taxon id="04397/Shandong/2004">
			<date value="2004.0" direction="forwards" units="years"/>
			<attr name="locations">
				Shandong
			</attr>
		</taxon>
		<taxon id="04401/Shandong/2004">
			<date value="2004.0" direction="forwards" units="years"/>
			<attr name="locations">
				Shandong
			</attr>
		</taxon>
		<taxon id="04413/Shandong/2004">
			<date value="2004.0" direction="forwards" units="years"/>
			<attr name="locations">
				Shandong
			</attr>
		</taxon>
		<taxon id="04424/Shandong/2004">
			<date value="2004.0" direction="forwards" units="years"/>
			<attr name="locations">
				Shandong
			</attr>
		</taxon>
		<taxon id="04444/Shandong/2004">
			<date value="2004.0" direction="forwards" units="years"/>
			<attr name="locations">
				Shandong
			</attr>
		</taxon>
		<taxon id="04500/Shandong/2004">
			<date value="2004.0" direction="forwards" units="years"/>
			<attr name="locations">
				Shandong
			</attr>
		</taxon>
		<taxon id="04504/Shandong/2004">
			<date value="2004.0" direction="forwards" units="years"/>
			<attr name="locations">
				Shandong
			</attr>
		</taxon>
		<taxon id="05436/Shandong/2005">
			<date value="2005.0" direction="forwards" units="years"/>
			<attr name="locations">
				Shandong
			</attr>
		</taxon>
		<taxon id="05478/Shandong/2005">
			<date value="2005.0" direction="forwards" units="years"/>
			<attr name="locations">
				Shandong
			</attr>
		</taxon>
		<taxon id="05507/Shandong/2005">
			<date value="2005.0" direction="forwards" units="years"/>
			<attr name="locations">
				Shandong
			</attr>
		</taxon>
		<taxon id="05512/Shandong/2005">
			<date value="2005.0" direction="forwards" units="years"/>
			<attr name="locations">
				Shandong
			</attr>
		</taxon>
		<taxon id="05555/Shandong/2005">
			<date value="2005.0" direction="forwards" units="years"/>
			<attr name="locations">
				Shandong
			</attr>
		</taxon>
		<taxon id="06141/Shandong/2006">
			<date value="2006.0" direction="forwards" units="years"/>
			<attr name="locations">
				Shandong
			</attr>
		</taxon>
		<taxon id="06570/Shandong/2006">
			<date value="2006.0" direction="forwards" units="years"/>
			<attr name="locations">
				Shandong
			</attr>
		</taxon>
		<taxon id="06571/Shandong/2006">
			<date value="2006.0" direction="forwards" units="years"/>
			<attr name="locations">
				Shandong
			</attr>
		</taxon>
		<taxon id="06597/Shandong/2006">
			<date value="2006.0" direction="forwards" units="years"/>
			<attr name="locations">
				Shandong
			</attr>
		</taxon>
		<taxon id="07001/Shandong/2007">
			<date value="2007.0" direction="forwards" units="years"/>
			<attr name="locations">
				Shandong
			</attr>
		</taxon>
		<taxon id="07056/Shandong/2007">
			<date value="2007.0" direction="forwards" units="years"/>
			<attr name="locations">
				Shandong
			</attr>
		</taxon>
		<taxon id="07069C/Shandong/2007">
			<date value="2007.0" direction="forwards" units="years"/>
			<attr name="locations">
				Shandong
			</attr>
		</taxon>
		<taxon id="08172/Shandong/2008">
			<date value="2008.0" direction="forwards" units="years"/>
			<attr name="locations">
				Shandong
			</attr>
		</taxon>
		<taxon id="08229/Shandong/2008">
			<date value="2008.0" direction="forwards" units="years"/>
			<attr name="locations">
				Shandong
			</attr>
		</taxon>
		<taxon id="08270C2/Shandong/2008">
			<date value="2008.0" direction="forwards" units="years"/>
			<attr name="locations">
				Shandong
			</attr>
		</taxon>
		<taxon id="08329/Shandong/2008">
			<date value="2008.0" direction="forwards" units="years"/>
			<attr name="locations">
				Shandong
			</attr>
		</taxon>
		<taxon id="09184C2/Shandong/2009">
			<date value="2009.0" direction="forwards" units="years"/>
			<attr name="locations">
				Shandong
			</attr>
		</taxon>
		<taxon id="10194/Shandong/2010">
			<date value="2010.0" direction="forwards" units="years"/>
			<attr name="locations">
				Shandong
			</attr>
		</taxon>
		<taxon id="10286C4/Shandong/2010">
			<date value="2010.0" direction="forwards" units="years"/>
			<attr name="locations">
				Shandong
			</attr>
		</taxon>
		<taxon id="10292C5/Shandong/2010">
			<date value="2010.0" direction="forwards" units="years"/>
			<attr name="locations">
				Shandong
			</attr>
		</taxon>
		<taxon id="10293/Shandong/2010">
			<date value="2010.0" direction="forwards" units="years"/>
			<attr name="locations">
				Shandong
			</attr>
		</taxon>
		<taxon id="10325C1/Shandong/2010">
			<date value="2010.0" direction="forwards" units="years"/>
			<attr name="locations">
				Shandong
			</attr>
		</taxon>
		<taxon id="11186C35/Shandong/2011">
			<date value="2011.0" direction="forwards" units="years"/>
			<attr name="locations">
				Shandong
			</attr>
		</taxon>
		<taxon id="11292C3/Shandong/2011">
			<date value="2011.0" direction="forwards" units="years"/>
			<attr name="locations">
				Shandong
			</attr>
		</taxon>
		<taxon id="11331C2/Shandong/2011">
			<date value="2011.0" direction="forwards" units="years"/>
			<attr name="locations">
				Shandong
			</attr>
		</taxon>
		<taxon id="12256C1/Shandong/2012">
			<date value="2012.0" direction="forwards" units="years"/>
			<attr name="locations">
				Shandong
			</attr>
		</taxon>
		<taxon id="12282/Shandong/2012">
			<date value="2012.0" direction="forwards" units="years"/>
			<attr name="locations">
				Shandong
			</attr>
		</taxon>
		<taxon id="12300C4/Shandong/2012">
			<date value="2012.0" direction="forwards" units="years"/>
			<attr name="locations">
				Shandong
			</attr>
		</taxon>
		<taxon id="12338C1/Shandong/2012">
			<date value="2012.0" direction="forwards" units="years"/>
			<attr name="locations">
				Shandong
			</attr>
		</taxon>
		<taxon id="12386C5/Shandong/2012">
			<date value="2012.0" direction="forwards" units="years"/>
			<attr name="locations">
				Shandong
			</attr>
		</taxon>
		<taxon id="12390/Shandong/2012">
			<date value="2012.0" direction="forwards" units="years"/>
			<attr name="locations">
				Shandong
			</attr>
		</taxon>
		<taxon id="13006/Shandong/2013">
			<date value="2013.0" direction="forwards" units="years"/>
			<attr name="locations">
				Shandong
			</attr>
		</taxon>
		<taxon id="13036/Shandong/2013">
			<date value="2013.0" direction="forwards" units="years"/>
			<attr name="locations">
				Shandong
			</attr>
		</taxon>
		<taxon id="13285/Shandong/2013">
			<date value="2013.0" direction="forwards" units="years"/>
			<attr name="locations">
				Shandong
			</attr>
		</taxon>
		<taxon id="93127C2/Shandong/1993">
			<date value="1993.0" direction="forwards" units="years"/>
			<attr name="locations">
				Shandong
			</attr>
		</taxon>
		<taxon id="93165/Shandong/1993">
			<date value="1993.0" direction="forwards" units="years"/>
			<attr name="locations">
				Shandong
			</attr>
		</taxon>
		<taxon id="97291/Shandong/1997">
			<date value="1997.0" direction="forwards" units="years"/>
			<attr name="locations">
				Shandong
			</attr>
		</taxon>
		<taxon id="97305/Shandong/1997">
			<date value="1997.0" direction="forwards" units="years"/>
			<attr name="locations">
				Shandong
			</attr>
		</taxon>
		<taxon id="98277/Shandong/1998">
			<date value="1998.0" direction="forwards" units="years"/>
			<attr name="locations">
				Shandong
			</attr>
		</taxon>
		<taxon id="98293/Shandong/1998">
			<date value="1998.0" direction="forwards" units="years"/>
			<attr name="locations">
				Shandong
			</attr>
		</taxon>
		<taxon id="99385/Shandong/1999">
			<date value="1999.0" direction="forwards" units="years"/>
			<attr name="locations">
				Shandong
			</attr>
		</taxon>
		<taxon id="3799053/Shandong/2010">
			<date value="2010.0" direction="forwards" units="years"/>
			<attr name="locations">
				Shandong
			</attr>
		</taxon>
		<taxon id="080922/Shandong/2008">
			<date value="2008.0" direction="forwards" units="years"/>
			<attr name="locations">
				Shandong
			</attr>
		</taxon>
		<taxon id="JN100913/Shandong/2010">
			<date value="2010.0" direction="forwards" units="years"/>
			<attr name="locations">
				Shandong
			</attr>
		</taxon>
		<taxon id="P2008018/Shandong/2008">
			<date value="2008.0" direction="forwards" units="years"/>
			<attr name="locations">
				Shandong
			</attr>
		</taxon>
		<taxon id="190/JQ969009/Yunnan/2009">
			<date value="2009.0" direction="forwards" units="years"/>
			<attr name="locations">
				Yunnan
			</attr>
		</taxon>
		<taxon id="236/LC120891/Yunnan/2014">
			<date value="2014.0" direction="forwards" units="years"/>
			<attr name="locations">
				Yunnan
			</attr>
		</taxon>
		<taxon id="196/HQ844665/Yunnan/2008">
			<date value="2008.0" direction="forwards" units="years"/>
			<attr name="locations">
				Yunnan
			</attr>
		</taxon>
		<taxon id="168/JF798677/Yunnan/2003">
			<date value="2003.0" direction="forwards" units="years"/>
			<attr name="locations">
				Yunnan
			</attr>
		</taxon>
		<taxon id="148/JF798676/Yunnan/2003">
			<date value="2003.0" direction="forwards" units="years"/>
			<attr name="locations">
				Yunnan
			</attr>
		</taxon>
		<taxon id="121/JF798675/Yunnan/2003">
			<date value="2003.0" direction="forwards" units="years"/>
			<attr name="locations">
				Yunnan
			</attr>
		</taxon>
		<taxon id="wd181/HQ538448/Yunnan/2010">
			<date value="2010.0" direction="forwards" units="years"/>
			<attr name="locations">
				Yunnan
			</attr>
		</taxon>
		<taxon id="164/JQ886653/Yunnan/2007">
			<date value="2007.0" direction="forwards" units="years"/>
			<attr name="locations">
				Yunnan
			</attr>
		</taxon>
		<taxon id="93/AB598067/Yunnan/2010">
			<date value="2010.0" direction="forwards" units="years"/>
			<attr name="locations">
				Yunnan
			</attr>
		</taxon>
		<taxon id="259/AB268224/Yunnan/2000">
			<date value="2000.0" direction="forwards" units="years"/>
			<attr name="locations">
				Yunnan
			</attr>
		</taxon>
		<taxon id="202/AB268223/Yunnan/2000">
			<date value="2000.0" direction="forwards" units="years"/>
			<attr name="locations">
				Yunnan
			</attr>
		</taxon>
		<taxon id="174/AB268221/Yunnan/2000">
			<date value="2000.0" direction="forwards" units="years"/>
			<attr name="locations">
				Yunnan
			</attr>
		</taxon>
		<taxon id="155/AB268219/Yunnan/1999">
			<date value="1999.0" direction="forwards" units="years"/>
			<attr name="locations">
				Yunnan
			</attr>
		</taxon>
		<taxon id="129/AB268218/Yunnan/2000">
			<date value="2000.0" direction="forwards" units="years"/>
			<attr name="locations">
				Yunnan
			</attr>
		</taxon>
		<taxon id="119/AB268217/Yunnan/1997">
			<date value="1997.0" direction="forwards" units="years"/>
			<attr name="locations">
				Yunnan
			</attr>
		</taxon>
		<taxon id="481/AB794122/Yunnan/2011">
			<date value="2011.0" direction="forwards" units="years"/>
			<attr name="locations">
				Yunnan
			</attr>
		</taxon>
		<taxon id="43/AB794117/Yunnan/2011">
			<date value="2011.0" direction="forwards" units="years"/>
			<attr name="locations">
				Yunnan
			</attr>
		</taxon>
		<taxon id="9YN/AB781718/Yunnan/2012">
			<date value="2012.0" direction="forwards" units="years"/>
			<attr name="locations">
				Yunnan
			</attr>
		</taxon>
		<taxon id="ZK23/AB759905/Yunnan/2012">
			<date value="2012.0" direction="forwards" units="years"/>
			<attr name="locations">
				Yunnan
			</attr>
		</taxon>
		<taxon id="137/AB740164/Yunnan/2009">
			<date value="2009.0" direction="forwards" units="years"/>
			<attr name="locations">
				Yunnan
			</attr>
		</taxon>
		<taxon id="170/AB739040/Yunnan/2011">
			<date value="2011.0" direction="forwards" units="years"/>
			<attr name="locations">
				Yunnan
			</attr>
		</taxon>
		<taxon id="0901/JX473478/Guangdong/2011">
			<date value="2011.0" direction="forwards" units="years"/>
			<attr name="locations">
				Guangdong
			</attr>
		</taxon>
		<taxon id="0601/JX155004/Guangdong/2010">
			<date value="2010.0" direction="forwards" units="years"/>
			<attr name="locations">
				Guangdong
			</attr>
		</taxon>
		<taxon id="040/JX181919/Guangdong/2010">
			<date value="2010.0" direction="forwards" units="years"/>
			<attr name="locations">
				Guangdong
			</attr>
		</taxon>
		<taxon id="P968/KP289441/Zhejiang/2013">
			<date value="2013.0" direction="forwards" units="years"/>
			<attr name="locations">
				Zhejiang
			</attr>
		</taxon>
		<taxon id="P843/KP289440/Zhejiang/2013">
			<date value="2013.0" direction="forwards" units="years"/>
			<attr name="locations">
				Zhejiang
			</attr>
		</taxon>
		<taxon id="MAD9483/KR232765/MAD/2011">
			<date value="2011.0" direction="forwards" units="years"/>
			<attr name="locations">
				MAD
			</attr>
		</taxon>
		<taxon id="MAD3969/KR232754/MAD/2011">
			<date value="2011.0" direction="forwards" units="years"/>
			<attr name="locations">
				MAD
			</attr>
		</taxon>
		<taxon id="RRL26/GU355717/PAK/2009">
			<date value="2009.0" direction="forwards" units="years"/>
			<attr name="locations">
				PAK
			</attr>
		</taxon>
		<taxon id="1177/GU232823/AUS/2007">
			<date value="2007.0" direction="forwards" units="years"/>
			<attr name="locations">
				AUS
			</attr>
		</taxon>
		<taxon id="GE005/GQ914848/GEO/2005">
			<date value="2005.0" direction="forwards" units="years"/>
			<attr name="locations">
				GEO
			</attr>
		</taxon>
		<taxon id="11114/GQ914847/GEO/2005">
			<date value="2005.0" direction="forwards" units="years"/>
			<attr name="locations">
				GEO
			</attr>
		</taxon>
		<taxon id="11112/GQ914846/GEO/2004">
			<date value="2004.0" direction="forwards" units="years"/>
			<attr name="locations">
				GEO
			</attr>
		</taxon>
		<taxon id="11113/GQ914845/GEO/2004">
			<date value="2004.0" direction="forwards" units="years"/>
			<attr name="locations">
				GEO
			</attr>
		</taxon>
		<taxon id="1053/KC893526/NL/2010">
			<date value="2010.0" direction="forwards" units="years"/>
			<attr name="locations">
				NL
			</attr>
		</taxon>
		<taxon id="1595/AY612088/GRE/1980">
			<date value="1980.0" direction="forwards" units="years"/>
			<attr name="locations">
				GRE
			</attr>
		</taxon>
		<taxon id="11082/GQ496577/NIE/2002">
			<date value="2002.0" direction="forwards" units="years"/>
			<attr name="locations">
				NIE
			</attr>
		</taxon>
		<taxon id="1688/AY534974/GRE/1980">
			<date value="1980.0" direction="forwards" units="years"/>
			<attr name="locations">
				GRE
			</attr>
		</taxon>
		<taxon id="159010/KJ472871/KEN/2010">
			<date value="2010.0" direction="forwards" units="years"/>
			<attr name="locations">
				KEN
			</attr>
		</taxon>
		<taxon id="HKO01/JN255610/CAF/2000">
			<date value="2000.0" direction="forwards" units="years"/>
			<attr name="locations">
				CAF
			</attr>
		</taxon>
		<taxon id="1729/AY612090/GRE/1980">
			<date value="1980.0" direction="forwards" units="years"/>
			<attr name="locations">
				GRE
			</attr>
		</taxon>
		<taxon id="Tow/AF081328/USA/1954">
			<date value="1954.0" direction="forwards" units="years"/>
			<attr name="locations">
				USA
			</attr>
		</taxon>
		<taxon id="3942/FJ868343/AUS/2004">
			<date value="2004.0" direction="forwards" units="years"/>
			<attr name="locations">
				AUS
			</attr>
		</taxon>
		<taxon id="4073/FJ868344/AUS/2004">
			<date value="2004.0" direction="forwards" units="years"/>
			<attr name="locations">
				AUS
			</attr>
		</taxon>
		<taxon id="3471/FJ868345/AUS/2004">
			<date value="2004.0" direction="forwards" units="years"/>
			<attr name="locations">
				AUS
			</attr>
		</taxon>
		<taxon id="1012/FJ868319/AUS/1991">
			<date value="1991.0" direction="forwards" units="years"/>
			<attr name="locations">
				AUS
			</attr>
		</taxon>
		<taxon id="10439b/AY919424/BAN/2000">
			<date value="2000.0" direction="forwards" units="years"/>
			<attr name="locations">
				BAN
			</attr>
		</taxon>
		<taxon id="20211/FJ868303/AUS/1991">
			<date value="1991.0" direction="forwards" units="years"/>
			<attr name="locations">
				AUS
			</attr>
		</taxon>
		<taxon id="132324/FJ868302/AUS/1991">
			<date value="1991.0" direction="forwards" units="years"/>
			<attr name="locations">
				AUS
			</attr>
		</taxon>
		<taxon id="CF225059/HF948103/FRA/2008">
			<date value="2008.0" direction="forwards" units="years"/>
			<attr name="locations">
				FRA
			</attr>
		</taxon>
		<taxon id="A250D/JX513506/IND/2010">
			<date value="2010.0" direction="forwards" units="years"/>
			<attr name="locations">
				IND
			</attr>
		</taxon>
		<taxon id="1801/KJ632585/IND/2011">
			<date value="2011.0" direction="forwards" units="years"/>
			<attr name="locations">
				IND
			</attr>
		</taxon>
		<taxon id="521/KJ632581/IND/2010">
			<date value="2010.0" direction="forwards" units="years"/>
			<attr name="locations">
				IND
			</attr>
		</taxon>
		<taxon id="KCD56/JX513507/IND/2010">
			<date value="2010.0" direction="forwards" units="years"/>
			<attr name="locations">
				IND
			</attr>
		</taxon>
		<taxon id="M249/JX513508/IND/2008">
			<date value="2008.0" direction="forwards" units="years"/>
			<attr name="locations">
				IND
			</attr>
		</taxon>
		<taxon id="M309/JX513509/IND/2008">
			<date value="2008.0" direction="forwards" units="years"/>
			<attr name="locations">
				IND
			</attr>
		</taxon>
		<taxon id="M759/JX513511/IND/2010">
			<date value="2010.0" direction="forwards" units="years"/>
			<attr name="locations">
				IND
			</attr>
		</taxon>
		<taxon id="M779/JX513512/IND/2011">
			<date value="2011.0" direction="forwards" units="years"/>
			<attr name="locations">
				IND
			</attr>
		</taxon>
		<taxon id="91/JN203816/IND/2007">
			<date value="2007.0" direction="forwards" units="years"/>
			<attr name="locations">
				IND
			</attr>
		</taxon>
		<taxon id="126/JN203818/IND/2007">
			<date value="2007.0" direction="forwards" units="years"/>
			<attr name="locations">
				IND
			</attr>
		</taxon>
		<taxon id="129/JN203819/IND/2007">
			<date value="2007.0" direction="forwards" units="years"/>
			<attr name="locations">
				IND
			</attr>
		</taxon>
		<taxon id="130/JN203820/IND/2008">
			<date value="2008.0" direction="forwards" units="years"/>
			<attr name="locations">
				IND
			</attr>
		</taxon>
		<taxon id="201/JN203821/IND/2008">
			<date value="2008.0" direction="forwards" units="years"/>
			<attr name="locations">
				IND
			</attr>
		</taxon>
		<taxon id="218/JN203822/IND/2008">
			<date value="2008.0" direction="forwards" units="years"/>
			<attr name="locations">
				IND
			</attr>
		</taxon>
		<taxon id="231/JN203824/IND/2008">
			<date value="2008.0" direction="forwards" units="years"/>
			<attr name="locations">
				IND
			</attr>
		</taxon>
		<taxon id="280/JN203826/IND/2008">
			<date value="2008.0" direction="forwards" units="years"/>
			<attr name="locations">
				IND
			</attr>
		</taxon>
		<taxon id="320/JN203827/IND/2008">
			<date value="2008.0" direction="forwards" units="years"/>
			<attr name="locations">
				IND
			</attr>
		</taxon>
		<taxon id="323/JN203828/IND/2008">
			<date value="2008.0" direction="forwards" units="years"/>
			<attr name="locations">
				IND
			</attr>
		</taxon>
		<taxon id="325/JN203829/IND/2008">
			<date value="2008.0" direction="forwards" units="years"/>
			<attr name="locations">
				IND
			</attr>
		</taxon>
		<taxon id="413/JN203831/IND/2008">
			<date value="2008.0" direction="forwards" units="years"/>
			<attr name="locations">
				IND
			</attr>
		</taxon>
		<taxon id="437/JN203832/IND/2008">
			<date value="2008.0" direction="forwards" units="years"/>
			<attr name="locations">
				IND
			</attr>
		</taxon>
		<taxon id="500/JN203833/IND/2008">
			<date value="2008.0" direction="forwards" units="years"/>
			<attr name="locations">
				IND
			</attr>
		</taxon>
		<taxon id="575/JN203834/IND/2008">
			<date value="2008.0" direction="forwards" units="years"/>
			<attr name="locations">
				IND
			</attr>
		</taxon>
		<taxon id="613/JN203835/IND/2008">
			<date value="2008.0" direction="forwards" units="years"/>
			<attr name="locations">
				IND
			</attr>
		</taxon>
		<taxon id="940/JN203837/IND/2009">
			<date value="2009.0" direction="forwards" units="years"/>
			<attr name="locations">
				IND
			</attr>
		</taxon>
		<taxon id="1698/KJ632584/IND/2011">
			<date value="2011.0" direction="forwards" units="years"/>
			<attr name="locations">
				IND
			</attr>
		</taxon>
	</taxa>
	<taxa id="untitled1">
		<taxon idref="00320/Shandong/2000"/>
		<taxon idref="01059/Shandong/2001"/>
		<taxon idref="01395/Shandong/2001"/>
		<taxon idref="01438/Shandong/2001"/>
		<taxon idref="02278/Shandong/2002"/>
		<taxon idref="03053/Shandong/2003"/>
		<taxon idref="03247/Shandong/2003"/>
		<taxon idref="03297/Shandong/2003"/>
		<taxon idref="03393/Shandong/2003"/>
		<taxon idref="03419/Shandong/2003"/>
		<taxon idref="03HZ+4/Shandong/2003"/>
		<taxon idref="040/JX181919/Guangdong/2010"/>
		<taxon idref="04362/Shandong/2004"/>
		<taxon idref="04397/Shandong/2004"/>
		<taxon idref="04401/Shandong/2004"/>
		<taxon idref="04413/Shandong/2004"/>
		<taxon idref="04424/Shandong/2004"/>
		<taxon idref="04444/Shandong/2004"/>
		<taxon idref="04500/Shandong/2004"/>
		<taxon idref="04504/Shandong/2004"/>
		<taxon idref="04BZ+1/Shandong/2004"/>
		<taxon idref="05436/Shandong/2005"/>
		<taxon idref="05478/Shandong/2005"/>
		<taxon idref="05507/Shandong/2005"/>
		<taxon idref="05512/Shandong/2005"/>
		<taxon idref="05555/Shandong/2005"/>
		<taxon idref="0601/JX155004/Guangdong/2010"/>
		<taxon idref="06141/Shandong/2006"/>
		<taxon idref="06570/Shandong/2006"/>
		<taxon idref="06571/Shandong/2006"/>
		<taxon idref="06597/Shandong/2006"/>
		<taxon idref="07001/Shandong/2007"/>
		<taxon idref="07056/Shandong/2007"/>
		<taxon idref="07069C/Shandong/2007"/>
		<taxon idref="080922/Shandong/2008"/>
		<taxon idref="08172/Shandong/2008"/>
		<taxon idref="08229/Shandong/2008"/>
		<taxon idref="08270C2/Shandong/2008"/>
		<taxon idref="08329/Shandong/2008"/>
		<taxon idref="0901/JX473478/Guangdong/2011"/>
		<taxon idref="09184C2/Shandong/2009"/>
		<taxon idref="1012/FJ868319/AUS/1991"/>
		<taxon idref="10194/Shandong/2010"/>
		<taxon idref="10286C4/Shandong/2010"/>
		<taxon idref="10292C5/Shandong/2010"/>
		<taxon idref="10293/Shandong/2010"/>
		<taxon idref="10325C1/Shandong/2010"/>
		<taxon idref="10439b/AY919424/BAN/2000"/>
		<taxon idref="1053/KC893526/NL/2010"/>
		<taxon idref="11082/GQ496577/NIE/2002"/>
		<taxon idref="11112/GQ914846/GEO/2004"/>
		<taxon idref="11113/GQ914845/GEO/2004"/>
		<taxon idref="11114/GQ914847/GEO/2005"/>
		<taxon idref="11186C35/Shandong/2011"/>
		<taxon idref="11292C3/Shandong/2011"/>
		<taxon idref="11331C2/Shandong/2011"/>
		<taxon idref="1177/GU232823/AUS/2007"/>
		<taxon idref="119/AB268217/Yunnan/1997"/>
		<taxon idref="121/JF798675/Yunnan/2003"/>
		<taxon idref="12256C1/Shandong/2012"/>
		<taxon idref="12282/Shandong/2012"/>
		<taxon idref="12300C4/Shandong/2012"/>
		<taxon idref="12338C1/Shandong/2012"/>
		<taxon idref="12386C5/Shandong/2012"/>
		<taxon idref="12390/Shandong/2012"/>
		<taxon idref="126/JN203818/IND/2007"/>
		<taxon idref="129/AB268218/Yunnan/2000"/>
		<taxon idref="129/JN203819/IND/2007"/>
		<taxon idref="130/JN203820/IND/2008"/>
		<taxon idref="13006/Shandong/2013"/>
		<taxon idref="13036/Shandong/2013"/>
		<taxon idref="132324/FJ868302/AUS/1991"/>
		<taxon idref="13285/Shandong/2013"/>
		<taxon idref="137/AB740164/Yunnan/2009"/>
		<taxon idref="148/JF798676/Yunnan/2003"/>
		<taxon idref="155/AB268219/Yunnan/1999"/>
		<taxon idref="159010/KJ472871/KEN/2010"/>
		<taxon idref="1595/AY612088/GRE/1980"/>
		<taxon idref="164/JQ886653/Yunnan/2007"/>
		<taxon idref="168/JF798677/Yunnan/2003"/>
		<taxon idref="1688/AY534974/GRE/1980"/>
		<taxon idref="1698/KJ632584/IND/2011"/>
		<taxon idref="170/AB739040/Yunnan/2011"/>
		<taxon idref="1729/AY612090/GRE/1980"/>
		<taxon idref="174/AB268221/Yunnan/2000"/>
		<taxon idref="1801/KJ632585/IND/2011"/>
		<taxon idref="190/JQ969009/Yunnan/2009"/>
		<taxon idref="196/HQ844665/Yunnan/2008"/>
		<taxon idref="201/JN203821/IND/2008"/>
		<taxon idref="202/AB268223/Yunnan/2000"/>
		<taxon idref="20211/FJ868303/AUS/1991"/>
		<taxon idref="218/JN203822/IND/2008"/>
		<taxon idref="231/JN203824/IND/2008"/>
		<taxon idref="236/LC120891/Yunnan/2014"/>
		<taxon idref="259/AB268224/Yunnan/2000"/>
		<taxon idref="280/JN203826/IND/2008"/>
		<taxon idref="320/JN203827/IND/2008"/>
		<taxon idref="323/JN203828/IND/2008"/>
		<taxon idref="325/JN203829/IND/2008"/>
		<taxon idref="3471/FJ868345/AUS/2004"/>
		<taxon idref="3799053/Shandong/2010"/>
		<taxon idref="3942/FJ868343/AUS/2004"/>
		<taxon idref="4073/FJ868344/AUS/2004"/>
		<taxon idref="413/JN203831/IND/2008"/>
		<taxon idref="43/AB794117/Yunnan/2011"/>
		<taxon idref="437/JN203832/IND/2008"/>
		<taxon idref="481/AB794122/Yunnan/2011"/>
		<taxon idref="500/JN203833/IND/2008"/>
		<taxon idref="521/KJ632581/IND/2010"/>
		<taxon idref="575/JN203834/IND/2008"/>
		<taxon idref="613/JN203835/IND/2008"/>
		<taxon idref="91/JN203816/IND/2007"/>
		<taxon idref="93/AB598067/Yunnan/2010"/>
		<taxon idref="93127C2/Shandong/1993"/>
		<taxon idref="93165/Shandong/1993"/>
		<taxon idref="93ZZ13/Shandong/1993"/>
		<taxon idref="940/JN203837/IND/2009"/>
		<taxon idref="97291/Shandong/1997"/>
		<taxon idref="97305/Shandong/1997"/>
		<taxon idref="98277/Shandong/1998"/>
		<taxon idref="98293/Shandong/1998"/>
		<taxon idref="99385/Shandong/1999"/>
		<taxon idref="9YN/AB781718/Yunnan/2012"/>
		<taxon idref="A250D/JX513506/IND/2010"/>
		<taxon idref="CF225059/HF948103/FRA/2008"/>
		<taxon idref="GE005/GQ914848/GEO/2005"/>
		<taxon idref="HKO01/JN255610/CAF/2000"/>
		<taxon idref="JN100913/Shandong/2010"/>
		<taxon idref="KCD56/JX513507/IND/2010"/>
		<taxon idref="LL08ST/Shandong/2012"/>
		<taxon idref="M249/JX513508/IND/2008"/>
		<taxon idref="M309/JX513509/IND/2008"/>
		<taxon idref="M759/JX513511/IND/2010"/>
		<taxon idref="M779/JX513512/IND/2011"/>
		<taxon idref="MAD3969/KR232754/MAD/2011"/>
		<taxon idref="MAD9483/KR232765/MAD/2011"/>
		<taxon idref="P2008018/Shandong/2008"/>
		<taxon idref="P843/KP289440/Zhejiang/2013"/>
		<taxon idref="P968/KP289441/Zhejiang/2013"/>
		<taxon idref="RRL26/GU355717/PAK/2009"/>
		<taxon idref="Tow/AF081328/USA/1954"/>
		<taxon idref="WUDI1101/Shandong/2009"/>
		<taxon idref="ZK23/AB759905/Yunnan/2012"/>
		<taxon idref="wd181/HQ538448/Yunnan/2010"/>
	</taxa>

	<!-- The sequence alignment (each sequence refers to a taxon above).         -->
	<!-- ntax=144 nchar=285                                                      -->
	<alignment id="alignment" dataType="nucleotide">
		<sequence>
			<taxon idref="03HZ+4/Shandong/2003"/>
			CAGACACGCCATGTCAAAAACTACCACTCGAGATCGGAATCTACTATAGAGAACTTCCTGTGCAGGTCAGCATGTGTACACATAGCCACCTACAAAGCAAAAGGCAGTGCTGGAGACACAAACAGGTACGATAGTTGGGACATCAACATCAAGGAGCTTGTGCAACTCCGGCGCAAGTGCGAAATGTTCACCTATCTAAGGTTTGACATGGAGGTCACATTTGTGATCACTAGCATACAGGAACAAGGGACCGCTTTGACACAGGATATGCCTGTATTAACGCAC
		</sequence>
		<sequence>
			<taxon idref="04BZ+1/Shandong/2004"/>
			CAAACGCGCCACGTCAAGAACTATCACTCTAGATCAGAGTCCACTATTGAAAACTTCCTGTGCAGGTCAGCGTGTGTGCACATAGCCACATATAAAGCAAGAGGTGGTGCAGGCGATACTGACAGATATGACAGTTGGGACATCAATATCAAGGAGCTAGTGCAGCTCCGTCGAAAATGTGAGATGTTCACGTACTTGAGATTTGATATGGAGGTCACATTTGTAATTACCAGTATCCAGGAACAAGGAACTGCACTGACTCAGGACATGCCTGTGTTGACACAT
		</sequence>
		<sequence>
			<taxon idref="93ZZ13/Shandong/1993"/>
			CAAACGCGCCATGTCAAAAATTATCATTCCAGGTCAGAATCTACCATTGAGAACTTCCTGTGTAGATCGGCGTGCGTGCACATAGCCACTTATAAAGCAAAAGGTAGTGCCGATGACACGAACAGGTATGATAGCTGGGATATTAACATTAAGGAACTCGTACAGCTCCGACGCAAGTGTGAAATGTTTACTTACTTAAGGTTCGACATGGAAGTCACGTTTGTAATTACCAGCATCCAGGAACAAGGAACCGCATTGACCCAGGACATGCCCGTATTAACCCAC
		</sequence>
		<sequence>
			<taxon idref="00320/Shandong/2000"/>
			CAAACGCGCCATGTCAAGAACTATCACTCTAGATCAGAGTCCACTGTTGAAAACTTCCTGTGCAGGTCAGCGTGTGTGCACATAGCCACATATAAAGCAAGAGGTGGTGCAGGTGATACAGACAGATATGACAGTTGGGACATCAATATTAAGGAACTTGTGCAGCTCCGTCGAAAGTGTGAGATGTTCACATACTTGAGATTTGACATGGAGGTCACATTTGTAATTACCAGTATCCAGGAACAAGGAACTGCACTGACTCAGGACATGCCTGTGTTGACACAT
		</sequence>
		<sequence>
			<taxon idref="01059/Shandong/2001"/>
			CAAACACGCCATGTAAAGAATTACCATTCCAGGTCAGAATCCACCATTGAAAACTTTCTATGCAGGTCAGCGTGCGTGCACATAGCCACTTACAAGGCAAAAGGCAGTGCCGGTGACACGAACAGGTACGATAGCTGGGATATTAACATCAAAGAGCTCGTGCAGCTCCGGCGAAAATGTGAGATGTTCACTTATCTGAGGTTTGACATGGAGGTTACATTTGTGATTACCAGCATACAGGAACAAGGGACCGCATTGACCCAGGACATGCCCGTACTAACCCAC
		</sequence>
		<sequence>
			<taxon idref="01395/Shandong/2001"/>
			CAAACGCGCCACGTAAAAAATTACCATTCTAGGTCAGAGTCCACCATCGAGAACTTTCTGTGTAGATCAGCATGTGTGCATATAGCTACATACAAGGCAAAAGGCGGCGCAGGTGATACGAACAGGTATGACAGTTGGGACATCAACATCAAGGAGCTCGTGCAGCTTCGACGAAAGTGTGAAATGTTCACTTACTTGCGGTTCGATATGGAGGTCACATTTGTGATCACCAGTATCCAAGAACAAGGAACCGCACTGACCCAAGACATGCCCGTGTTGACCCAC
		</sequence>
		<sequence>
			<taxon idref="01438/Shandong/2001"/>
			CAAACGCGCCATGTCAAAAATTACCACTCTAGATCAGAATCCACTATTGAAAACTTTCTATGTAGGTCAGCATGTGTACATATAGCCACATACAAGGCAAAAGGCGGTGCGGGCGATACGGACAGATACGACAGTTGGGACATCAACATTAAGGAGCTCGTCCAACTCCGACGAAAATGCGAGATGTTTACTTACTTGAGATTTGATATGGAGGTTACATTTGTGATCACCAGCATCCAAGAGCAAGGGACTGCACTGACCCAGGACATGCCTGTGCTGACTCAC
		</sequence>
		<sequence>
			<taxon idref="WUDI1101/Shandong/2009"/>
			CAAACACGTCACGTAAAAAATTTCCACTCGAGATCTGAGTCCACCATTGAGAACTTCCTGTGCAGATCGGCATGTGTACACATAGCCACTTACAAGGCAAAGGGCAGTGCCGGAGATACAGATAGGTATGACAGCTGGGACATCAACATTAAAGAACTTGTGCAACTTCGGCGTAAGTGTGAAATGTTCACCTATCTGAGGTTTGACATGGAGGTCACATTTGTTATTACTAGCATTCAAGAACAAGGGACTGCCTTAACGCAGGACATGCCCGTACTGACCCAC
		</sequence>
		<sequence>
			<taxon idref="LL08ST/Shandong/2012"/>
			CAAACACGTCACGTAAAAAATTACCACTCAAGGTCTGAATCCACCATTGAGAACTTCCTGTGCAGATCGGCATGTGTACATATAGCCACTTACAAGGCGAAAGGTAGTGCTGGGGACACTAATAGATATGACAGCTGGGACATCAACATTAAAGAACTTGTGCAACTTCGGCGTAAGTGTGAAATGTTCACCTATCTAAGGTTTGACATGGAGGTCACATTTGTTATTACCAGCATTCAAGAACAAGGGACTGCCTTAACGCAAGACATGCCTGTACTGACTCAC
		</sequence>
		<sequence>
			<taxon idref="02278/Shandong/2002"/>
			CAAACGCGTCATGTCAAGAACTATCACTCTAGATCAGAGTCCACCATTGAAAACTTCTTGAGCAGGTCAGCGTGTGTGCACATAGCCACATATAAAGCAAGAGGTGGTGCAGGTGATATAGACAGATATGATAGTTGGGACATCAATATTAAGGAACTTGTGCAGCTCCGTCGAAAATGTGAGATGTTCACATACTTGAGATTTGACATGGAGGTCACATTTGTAATTACCAGTATCCAGGAACAAGGAACTGCACTGACTCAGGACATGCCTGTGTTGACACAT
		</sequence>
		<sequence>
			<taxon idref="03053/Shandong/2003"/>
			CAAACGCGTCATGTCAAGAACTATCACTCTAGATCAGAGTCCACTATTGAGAACTTCTTGTGTAGGTCAGCGTGTGTGCACATAGCCACATACAAAGCAAGAGGTAGTGCAGGTGACATAAACAGATATGACAGTTGGGACATCAACATTAAGGAACTTGTGCAGCTCCGTCGAAAATGTGAGATGTTCACATACTTGAGATTTGACATGGAGGTCACATTTGTGATTACCAGTATTCAGGAACAGGGAACTGCACTGACTCAGGACATGCCTGTGTTGACACAT
		</sequence>
		<sequence>
			<taxon idref="03247/Shandong/2003"/>
			CAAACGCGCCACGTCAAGAACTATCATTCTAGATCAGAGTCCACTATTGAAAATTTCCTGTGCAGGTCAGCGTGTGTGCATATAGCCACATATAAAGCAAGTGGTGGTGCAGGTGATACAGACAGATATGACAGTTGGGACATTAATATTAAGGAACTTGTGCAGCTCCGTCGAAAATGTGAGATGTTCACATACTTGAGATTTGACATGGAGATCACATTTGTAATTACCAGTATCCAGGAACAAGGGACTGCACTGACTCAGGACATGCCTGTGTTGACACAT
		</sequence>
		<sequence>
			<taxon idref="03297/Shandong/2003"/>
			CAAACGCGCCATGTTAAAAACTACCATTCCAGGTCAGAATCCACAATTGAAAACTTTCTATGCAGATCAGCGTGTGTGCACATAGCCACCTATAAGGCGAAAGGCGGTGCTGGTGACACTAATAGGTATGATAGCTGGGATATTAACATCAAGGAGCTCGTGCAGCTCCGGCGCAAATGTGAGATGTTCACTTATCTGAGGTTTGATATGGAGGTTACGTTTGTGATCACCAGCATTCAGGAACAAGGGACCGCACTAACCCAGGACATGCCCGTACTAACCCAC
		</sequence>
		<sequence>
			<taxon idref="03393/Shandong/2003"/>
			CAAACGCGCCACGTCAAGAACTATCATTCTAGATCAGAGTCCACTATTGAAAACTTCCTTTGCAGGTCAGCGTGTGTGCATATAGCCACATATAAAGCAAGGGGTGGTGCAGGTGATATAGACAGATATGACAGTTGGGACATTAATATTAAGGAACTCGTGCAGCTCCGTCGAAAATGTGAGATGTTCACATACTTGAGATTTGACATGGAGGTCACATTTGTAATTACCAGTATCCAGGAACAGGGGACTGCACTGACTCAGGACATGCCTGTGTTGACGCAT
		</sequence>
		<sequence>
			<taxon idref="03419/Shandong/2003"/>
			CAAACGCGCCATGTCAAGAACTACCACTCTAGATCAGAGTCCACTATTGAAAACTTCCTGTGCAGATCAGCTTGTGTGCACATAGCCACATATAAAGCAAAAGGTAGTGCAGGCGACACAGACAGATATGACAGTTGGGACATCAATATTAAGGAACTTGTGCAGCTCCGTCGAAAATGTGAGATGTTCACATACTTGAGATTTGACATGGAGGTCACATTTGTGATTACCAGTATCCAGGAACAAGGTACTGCACTGACCCAGGACATGCCTGTGTTGACGCAT
		</sequence>
		<sequence>
			<taxon idref="04362/Shandong/2004"/>
			CAAACGCGCCACGTCAAGAACTATCACTCTAGATCAGAGTCCACCATTGAAAACTTCCTGTGCAGGTCAGCGTGTGTGCACATAGCCACGTATAAAGCACGAGGTGGTGCAGGTGACACAGATAGATATGACAGTTGGGACATCAATATTAAGGAACTTGTGCAGCTCCGTCGAAAATGTGAAATGTTCACATACTTGAGATTTGACATGGAGGTCACATTTGTAATTACCAGTATCCAGGAACAAGGGACTGCACTAACTCAGGACATGCCTGTGTTGACACAT
		</sequence>
		<sequence>
			<taxon idref="04397/Shandong/2004"/>
			CAAACGCGCCACGTCAAGAACTATCACTCTAGATCAGAGTCCACTATTGAAAACTTCCTGTGCAGGTCAGCATGTGTACATATAGCCACGTATAAAGCAAGAGGTGATGCAGGTGATACTAACAGATATGACAGTTGGGACATCAATATTAAGGAGCTTGTGCAGCTCCGTCGAAAATGTGAGATGTTCACGTACTTGAGGTTTGATATGGAGGTCACATTTGTGATCACCAGTATCCAGGAACAAGGAACTGCACTGACTCAGGACATGCCTGTGTTGACACAT
		</sequence>
		<sequence>
			<taxon idref="04401/Shandong/2004"/>
			CAGACACGCCACGTCAAAAACTACCACTCGAGATCAGAATCCACTATAGAGAACTTCCTGTGCAGGTCAGCATGTGTACACATAGCCACTTACAAAGCAAAAGGCAGTGCGGGAGATACAAATAGGTATGATAGTTGGGATATCAACATCAAGGAGCTTGTGCAACTTCGGCGCAAGTGCGAAATGTTCACCTATCTAAGGTTTGACATGGAGGTCACGTTCGTGATCACTAGTATCCAGGAACAAGGGACTGCTTTGACGCAGGATATGCCTGTGCTAACACAC
		</sequence>
		<sequence>
			<taxon idref="04413/Shandong/2004"/>
			CAGACACGCCATGTTAAAAACTATCATTCAAGATCAGAGTCCACCATAGAGAACTTCCTATGCAGGTCAGCATGTGTGCATATAGCCACTTACAAAGCAAAGGGCAGTGCGGGAGACACAAATAGGTACGATAGTTGGGATATCAACATCAAGGAGCTTGTGCAACTCCGGCGCAAGTGCGAAATGTTTACCTACTTGAGGTTTGACATGGAGGTCACGTTTGTGATTACTAGCATCCAGGAACAAGGGACCGCTCTGACACAGGACATGCCTGTGTTAACACAC
		</sequence>
		<sequence>
			<taxon idref="04424/Shandong/2004"/>
			CAAACGCGCCACGTCAAGAACTATCACTCTAGATCAGAGTCCACTATTGAGAACTTTCTGTGTAGGTCAGCGTGTGTGCACATAGCCACATATAAAGCAAGAGGTGGTGCAGGTGATACAAGCAGATATGATAGTTGGGACATCAACATTAAGGAACTTGTGCAGCTCCGTCGAAAATGTGAGATGTTCACATATTTGAGATTTGACATGGAGGTCACATTTGTGATTACCAGCATCCAAGAACAAGGAACTGCACTGACTCAGGACATGCCTGTGTTGACACAT
		</sequence>
		<sequence>
			<taxon idref="04444/Shandong/2004"/>
			CAAACGCGTCATGTCAAGAACTACCACTCTAGATCAGAGTCCACTATTGAAAATTTCCTGTGCAGGTCGGCTTGTGTACACATAGCCACATACAAAGCAAAAGGTGATGCAGGTGATACAGACAGATATGACAGTTGGGACATCAATATTAAGGAACTTGTGCAGCTCCGTCGAAAATGTGAGATGTTCACATACTTGAGATTTGACATGGAGGTCACATTTGTGATTACAAGTATCCAGGAACAAGGCACTGCACTAACTCAGGACATGCCTGTGTTGACGCAT
		</sequence>
		<sequence>
			<taxon idref="04500/Shandong/2004"/>
			CAGACACGCCATGTCAAAAACTATCACTCGAGGTCGGAATCTACCATAGAGAACTTCTTGTGCAGGTCAGCATGTGTGCATATAGCCACTTATAAAGCAAAAGGTAGCGCGGGAGACACAAATAGATACGACAGTTGGGACATCAACATCAAAGAGCTTGTACAGCTCCGGCGCAAGTGCGAAATGTTCACCTACCTAAGGTTTGACATGGAGGTCACATTTGTGATCACTAGCATCCAGGAACAAGGGACCGCTCTGACGCAGGACATGCCTGTGTTAACACAC
		</sequence>
		<sequence>
			<taxon idref="04504/Shandong/2004"/>
			CAAACGCGCCATGTCAAAAATTACCACTCTAGATCAGAATCCACTATTGAAAACTTCCTGTGTAGGTCAGCATGTGTGCACATAGCCACATACAAGGCAAAAGGTAATGCGGGCGATACGGACAGATACGATAGTTGGGACATCAACATTAAGGAGCTCGTCCAACTCCGACGAAAATGTGAGATGTTTACTTACATGAGGTTTGATATGGAGGTTACATTTGTGATCACCAGCATCCAAGAGCAAGGAACTGCCCTGACCCAGGACATGCCTGTGATGACTCAC
		</sequence>
		<sequence>
			<taxon idref="05436/Shandong/2005"/>
			CAAACTCGCCACGTCAAGAACTATCACTCTAGATCAGAGTCCACTATTGAAAACTTCCTGTGCAGGTCAGCGTGTGTGCACATAGCCACATATAAAGCACGAGGTGATGCAGGTGACACAGACAGATATGACAGTTGGGACATCAATATTAAGGAACTTGTGCAGCTCCGTCGAAAATGTGAGATGTTCACATACTTGAGATTTGACATGGAGGTCACATTTGTAATTACCAGTATCCAGGAACAAGGTACTGCACTAACTCAGGACATGCCTGTGTTGACACAT
		</sequence>
		<sequence>
			<taxon idref="05478/Shandong/2005"/>
			CAAACGCGCCATGTCAAGAACTATCACTCTAGATCAGAGTCCACTATCGAAAACTTCCTGTGCAGGTCAGCATGTGTGCACATAGCCACATATAAGGCACGAGGTGGTGCAGGTGATACAGACAGATATGACAGTTGGGACATCAATATTAAGGAACTTGTGCAGCTCCGCCGGAAATGTGAGATGTTCACATACTTGAGATTTGACATGGAGGTCACATTTGTAATTACCAGTATCCAGGAACAAGGGACTGCACTAACTCAGGACATGCCTGTGTTGACACAT
		</sequence>
		<sequence>
			<taxon idref="05507/Shandong/2005"/>
			CAAACGCGCCATGTCAAAAATTACCATTCTAGATCAGAATCCACTATTGAAAATTTCCTGTGTAGGTCAGCATGTGTACATATAGCCACGTACAAGGCAAAAGGTGGTGCGGGTGATACGGATAGATATGATAGCTGGGATATCAACATTAAGGAGCTCGTCCAACTCCGACGAAAATGCGAGATGTTTACTTACTTGAGGTTTGATATGGAGGTTACATTTGTGATCACCAGCATCCAAGAGCAAGGAACTGCACTGACCCAGGACATGCCTGTGCTGACTCAC
		</sequence>
		<sequence>
			<taxon idref="05512/Shandong/2005"/>
			CAAACACGTCACGTCAAAAACTACCACTCGAGATCTGAGTCCACCATCGAGAATTTCCTGTGCAGATCAGCGTGTGTGCATATAGCCACCTACAAAGCAAAGGGCGATGCCGGAGACATAACTAGGTATGACAGTTGGGACATCAACATTAAAGAACTTGTGCAACTCCGGCGTAAGTGTGAAATGTTCACCTATCTGAGGTTTGACATGGAGGTCACATTCGTAATTACCAGCATTCAAGAACAAGGGACTGCCTTAACACAGGATATGCCCGTACTGACCCAC
		</sequence>
		<sequence>
			<taxon idref="05555/Shandong/2005"/>
			CAAACGCGTCATGTCAAGAACTACCACTCTAGATCAGAGTCCACTATTGAAAATTTCCTGTGCAGGTCGGCTTGTGTACACATAGCCACATACAAAGCAAAAGGTAATGCAGGTGATACAGACAGATATGACAGTTGGGACATCAATATTAAGGAACTTGTGCAGCTCCGTCGAAAATGTGAGATGTTCACATACTTGAGATTTGACATGGAGGTCACATTTGTGATTACAAGTATCCAGGAACAAGGCACTGCACTAACTCAGGACATGCCTGTGTTGACGCAT
		</sequence>
		<sequence>
			<taxon idref="06141/Shandong/2006"/>
			CAGACACGCCATGTAAAGAACTACCACTCAAGATCAGAATCCACTATAGAAAACTTCCTGTGCAGGTCAGCATGTGTACACATAGCTACCTACAAAGCAAAAGGCGATGCTGGGGACATAAATAGGTACGATAGTTGGGATATCAATATCAAGGAACTTGTGCAACTCCGGCGCAAGTGCGAAATGTTTACCTATCTAAGGTTTGACATGGAGGTCACATTCGTGATCACTAGCATACAGGAACAAGGGACCGCTTTGACGCAGGATATGCCTGTGTTGACGCAT
		</sequence>
		<sequence>
			<taxon idref="06570/Shandong/2006"/>
			CAAACGCGTCATGTCAAGAACTACCACTCTAGATCAGAGTCCACTATTGAAAATTTCCTGTGCAGGTCGGCTTGTGTACACATAGCTACATACAAAGCGAAAGGTGAAGCAGGTGATACAGACAGATATGACAGTTGGGACATCAATATTAAGGAACTTGTGCAGCTCCGTCGAAAATGTGAGATGTTCACATACTTGAGATTTGACATGGAGGTCACATTTGTGATTACAAGTATCCAGGAACAAGGCACTGCACTAACTCAGGACATGCCCGTGTTGACGCAT
		</sequence>
		<sequence>
			<taxon idref="06571/Shandong/2006"/>
			CAAACGCGTCATGTCAAGAATTACCACTCTAGATCAGAGTCCACTATTGAAAATTTCCTGTGCAGGTCGGCTTGTGTACACATAGCTACATACAAAGCAAAAGGTGAAGCAGGTGATACAGACAGATATGACAGTTGGGACATCAATATTAAGGAACTTGTGCAGCTCCGTCGAAAATGTGAGATGTTCACATACTTGAGATTTGACATGGAGGTCACATTTGTGATTACAAGTATCCAGGAACAAGGCACTGCACTAACTCAGGATATGCCCGTGTTGACGCAT
		</sequence>
		<sequence>
			<taxon idref="06597/Shandong/2006"/>
			CAAACGCGCCATGTCAAAAATTTCCATTCTAGATCAGAATCCACTATTGAAAATTTCCTGTGTAGGTCAGCATGTGTACATATAGCCACATACAAGGCAAAAGGTGGTGCGGGTGATACGGACAGATATGATAGCTGGGACATCAACATTAAGGAGCTCGTCCAACTCCGACGAAAATGTGAGATGTTCACTTACTTGAGGTTTGATATGGAGGTTACATTTGTGATCACTAGCATCCAAGAGCAAGGAACTGCACTGACCCAGGACATGCCCGTGCTGACTCAC
		</sequence>
		<sequence>
			<taxon idref="07001/Shandong/2007"/>
			CAGACACGCCACGTTAAAAACTACCACTCGAGGTCTGAATCCACTATAGAGAATTTTCTCTGTAGATCAGCATGCGTGCATATAGCCACATACAAGGCAAAAGGCGGCGCTGGAGACACAAACAGATACGATAGCTGGGATATTAATATTAAAGAGCTTGTGCAACTCCGCCGCAAGTGTGAAATGTTCACATATCTGAGATTTGACATGGAGGTCACGTTTGTGATCACCAGTATCCAGGAGCAAGGGACTGCCCTGACACAAGACATGCCTGTGTTGACTCAC
		</sequence>
		<sequence>
			<taxon idref="07056/Shandong/2007"/>
			CAAACACGTCACGTCAAAAATTACCACTCGAGATCTGAATCCACCATTGAGAATTTCCTGTGCAGATCGGCTTGTGTACACATAGCTACTTACAAGGCAAAGGGCAGTGCCGGAGACACAAATAGGTATGACAGTTGGGATATCAACATTAAAGAACTTGTGCAACTTCGGCGTAAGTGTGAAATGTTCACCTATCTGAGATTTGACATGGAGGTCACATTTGTTATTACCAGCATTCAAGAACAAGGAACTGCCTTAACACAGGACATGCCCGTACTGACTCAC
		</sequence>
		<sequence>
			<taxon idref="07069C/Shandong/2007"/>
			CAGACACGTCACATCAAGAATTACCACTCGAGATCTGAATCTACCATCGAGAATTTCCTGTGCAGATCAGCGTGTGTACACATAGCTACCTACAAGGCAAAGGGCAGCGCCGGAGACACAAACAGGTATGATAGTTGGGATATCAACATTAAAGAACTTGTGCAACTCCGGCGCAAGTGTGAAATGTTCACCTATCTGAGGTTTGACATGGAAGTCACATTCGTTATTACCAGCATTCAAGAACAAGGGACTGCCTTAACACAGGACATGCCTGTACTGACACAC
		</sequence>
		<sequence>
			<taxon idref="08172/Shandong/2008"/>
			CAGACACGTCACATCAAAAATTACCATTCGAGATCTGAGTCTACCATCGAGAATTTCCTGTGCAGGTCAGCGTGTGTACACATAGCTACTTACAAGGCAAAGGGCAGCGCCGGAGACACAAACAGGTATGATAGCTGGGATATCAACATTAAAGAACTAGTGCAACTCCGGCGTAAGTGTGAAATGTTCACCTATCTGAGGTTTGACATGGAGGTCACATTTGTTATTACCAGCATTCAAGAACAAGGGACTGCCTTAACACAGGACATGCCCGTACTGACTCAC
		</sequence>
		<sequence>
			<taxon idref="08229/Shandong/2008"/>
			CAAACACGTCACGTTAAAAATTACCACTCGAGATCCGAGTCCACCATTGAGAACTTCCTGTGCAGATCGGCGTGTGTGCACATAGCTACTTACAAGGCAAAGGGCGGTGCCGGAGACACAAATAGGTATGACAGTTGGGATATCAACATTAAAGAACTTGTGCAACTCCGGCGTAAGTGTGAAATGTTCACCTATCTGAGGTTTGATATGGAGGTCACATTTGTCATCACCAGCATTCAAGAACAAGGGACTGCCTTAACACAGGACATGCCCGTATTGACTCAC
		</sequence>
		<sequence>
			<taxon idref="08270C2/Shandong/2008"/>
			CAGACACGCCATGTCAAAAATTATCACTCGAGGTCAGAATCTACCATAGAGAACTTCTTGTGCAGGTCAGCATGTGTGCATATAGCCACTTACAAAGCAAAGGGCGGCGCGGGAGACACAGACAGATATGACAGTTGGGACATCAACATCAAAGAGCTTGTGCAGCTCCGGCGCAAGTGTGAAATGTTCACCTACCTAAGGTTTGACATGGAGGTCACATTTGTGATCACTAGCATCCAGGAACAAGGGACTGCCCTAACGCAGGACATGCCCGTGTTGACACAC
		</sequence>
		<sequence>
			<taxon idref="08329/Shandong/2008"/>
			CAAACACGTCACGTCAAAAATTACCACTCGAGGTCTGAGTCCACCATTGAGAACTTCCTGTGCAGATCGGCATGTGTACACATAGCTACTTACAAGGCAAAGGGTGAAGCCGGAGACACAAATAGGTACGACAGTTGGGACATCAACATCAAAGAACTTGTGCAACTTCGGCGTAAGTGTGAAATGTTCACCTATCTGAGGTTTGACATGGAGGTCACATTTGTTATTACCAGCATTCAAGAACAAGGGACTGCCTTAACACAAGACATGCCCGTACTGACCCAC
		</sequence>
		<sequence>
			<taxon idref="09184C2/Shandong/2009"/>
			CAGACACGTCACGTCAAAAATTACCACTCGAGATCTGAGTCTACCATCGAGAATTTCCTGTGTAGGTCAGCGTGTGTACACATAGCTACTTACAAGGCAAAGGGCAGCGCCGGAGACACAAACAGGTATGATAGCTGGGATATCAACATTAAAGAACTAGTGCAACTCCGGCGTAAGTGTGAAATGTTCACCTATCTGAGGTTTGACATGGAGGTCACATTTGTTATTACCAGCATTCAAGAACAAGGGACTGCCTTAACACAAGACATGCCCGTACTGACTCAC
		</sequence>
		<sequence>
			<taxon idref="10194/Shandong/2010"/>
			CAGACACGTCACGTCAAAAATTATCACTCGAGATCTGAGTCTACCATTGAGAATTTCCTGTGTAGGTCAGCGTGTGTACACATAGCTACTTACAAGGCAAAGGGCAGCGCCGGAGACACAAACAGGTATGATAGCTGGGATATCAACATTAAAGAACTAGTGCAACTCCGGCGTAAGTGTGAAATGTTCACCTATCTGAGGTTTGACATGGAGGTCACATTTGTTATTACTAGCATTCAAGAACAAGGGACTGCCTTAACACAAGACATGCCCGTACTGACTCAC
		</sequence>
		<sequence>
			<taxon idref="10286C4/Shandong/2010"/>
			CAAACACGTCACGTAAAAAATTACCACTCAAGGTCTGAATCCACCATTGAGAACTTCCTGTGCAGATCGGCATGTGTACACATAGCTACTTACAAGGCGAAGGGCAGTGCCGGAGACACAGATAGGTATGACAGCTGGGACATCAACATTAAAGAACTTGTGCAACTTCGGCGTAAGTGTGAAATGTTCACCTATCTGAGGTTTGACATGGAGGTCACATTTGTTATTACCAGCATTCAAGAACAAGGGACTGCCTTAACGCAGGATATGCCCGTACTGACTCAC
		</sequence>
		<sequence>
			<taxon idref="10292C5/Shandong/2010"/>
			CAAACACGTCACGTAAAAAATTACCACTCAAGGTCTGAGTCCACCATTGAGAACTTCCTGTGCAGATCGGCATGTGTACACATAGCTACATACAAGGCGAAGGGCAGTGCCGGAGACACAAGTAGGTATGACAGCTGGGACATCAACATTAAAGAACTTGTGCAACTTCGGCGTAAGTGTGAAATGTTCACCTATCTGAGGTTTGACATGGAGGTCACATTTGTTATTACCAGCATTCAAGAACAAGGGACTGCCTTAACGCAGGACATGCCCGTACTGACTCAC
		</sequence>
		<sequence>
			<taxon idref="10293/Shandong/2010"/>
			CAAACACGTCACGTAAAAAATTACCACTCAAGGTCTGAGTCCACCATTGAGAACTTCCTGTGCAGATCGGCATGTGTACACATAGCTACTTACAAGGCGAAGGGCAGTGCCGGAGACACAGATAGGTATGACAGCTGGGACATCAACATTAAAGAACTTGTGCAACTTCGGCGTAAGTGTGAAATGTTCACCTATCTGAGATTTGACATGGAGGTCACATTTGTTATTACCAGCATTCAAGAACAAGGGACTGCCTTAACGCAGGATATGCCCGTACTGACTCAC
		</sequence>
		<sequence>
			<taxon idref="10325C1/Shandong/2010"/>
			CAAACACGTCATGTAAAAAATTACCACTCGAGATCTGAGTCCACCATTGAGAACTTCCTGTGCAGATCGGCATGTGTACACATAGCTACTTACAAGGCAAAGGGCGGAGCCGGAGACACAAATAGGTATGACAGCTGGGACATCAACATTAAAGAACTTGTGCAACTTCGGCGTAAGTGTGAAATGTTCACCTATCTGAGGTTTGACATGGAGGTCACATTTGTTATTACCAGCATCCAAGAACAAGGGACTGCCTTAACGCAAGACATGCCTGTACTGACCCAC
		</sequence>
		<sequence>
			<taxon idref="11186C35/Shandong/2011"/>
			CAAACACGCCACGTGAAAAATTACCACTCAAGGTCTGAATCCACCATTGAAAATTTCCTGTGCAGATCAGCATGTGTGCACATAGCTACGTACAAGGCGAAGGGCAGTGCCGGAGACACAAATAGGTATGACAGCTGGGACATCAACATTAAAGAACTTGTGCAACTTCGGCGTAAGTGTGAAATGTTCACCTATCTGAGGTTTGACATGGAGGTCACATTTGTCATTACCAGCATTCAAGAACAAGGGACTGCCTTAACGCAGGACATGCCCGTACTGACTCAC
		</sequence>
		<sequence>
			<taxon idref="11292C3/Shandong/2011"/>
			CAGACACGTCACGTAAAAAATTACCACTCGAGATCTGAGTCTACCATCGAGAATTTCCTGTGCAGGTCAGCGTGTGTACACATAGCTACTTACAAGGCAAAGGGCGGCGCCGGAGACATAAACAGGTATGATAGCTGGGATATCAACATCAAAGAATTGGTGCAACTCCGGCGTAAGTGTGAAATGTTCACCTATCTGAGGTTTGACATGGAGGTCACATTTGTTATTACCAGCATTCAAGAACAAGGGACTGCCTTAACACAGGACATGCCTGTACTGACTCAC
		</sequence>
		<sequence>
			<taxon idref="11331C2/Shandong/2011"/>
			CAAACACGTCACGTAAAAAATTACCACTCAAGGTCTGAGTCCACCATCGAGAACTTCCTGTGCAGATCGGCATGTGTACACATAGCTACTTACAAGGCGAAGGGTGATGCCGGAGACACAAATAGGTACGACAGCTGGGACATCAACATTAAAGAACTTGTGCAACTTCGGCGTAAGTGTGAAATGTTCACCTATCTGAGGTTCGACATGGAGGTCACATTTGTTATTACCAGCATTCAAGAACAAGGGACTGCCTTAACGCAGGACATGCCCGTACTGACTCAC
		</sequence>
		<sequence>
			<taxon idref="12256C1/Shandong/2012"/>
			CAAACGCGCCACGTCAAGAATTACCACTCGAGATCTGAGTCCACTATTGAGAATTTCCTGTGCAGATCTGCGTGTGTACACATAGCTACTTACAAGGCAAGGGGCAGTGCCGGAGACATAAATAGGTATGACAGCTGGGACATCAACATTAAAGAACTTGTGCAACTCCGGCGTAAGTGTGAAATGTTCACTTATCTGAGGTTTGATATGGAAATCACATTTGTTATTACCAGCATTCAAGAACAAGGGACTGCTCTAACGCAGGACATGCCCGTGCTAACTCAT
		</sequence>
		<sequence>
			<taxon idref="12282/Shandong/2012"/>
			CAAACACGTCACGTAAAAAATTACCACTCAAGGTCTGAATCCACCATTGAGAACTTCCTGTGCAGATCGGCATGTGTACACATAGCCACTTACAAGGCGAAGGGTGACGCCGGAGACACAACTAGGTACGACAGCTGGGACATCAACATTAAAGAACTTGTGCAACTTCGGCGTAAGTGTGAAATGTTCACCTATCTGAGGTTTGATATGGAGGTCACATTTGTTATTACTAGCATTCAAGAACAAGGAACTGCCCTAACGCAGGACATGCCCGTACTGACTCAC
		</sequence>
		<sequence>
			<taxon idref="12300C4/Shandong/2012"/>
			CAAACACGTCACGTAAAAAATTACCACTCGAGGTCTGAGTCCACCATTGAGAACTTCCTGTGCAGATCGGCATGTGTACACATAGCTACCTACAAGGCGAAGGGCAATGCCGGAGACACAAACAGGTATGACAGCTGGGACATCAACATCAAAGAACTTGTGCAACTTCGGCGTAAGTGTGAAATGTTCACCTATCTGAGGTTTGACATGGAGGTCACATTTGTTATTACCAGTATTCAAGAACAAGGGACTGCCTTGACGCAGGACATGCCCGTACTGACTCAC
		</sequence>
		<sequence>
			<taxon idref="12338C1/Shandong/2012"/>
			CAAACACGTCACGTCAAAAATTACCACTCGAGATCTGAGTCCACCATTGAGAACTTCCTGTGCAGATCGGCATGTGTACACATAGCTACTTACAAGGCAAAGGGCGACGCCGGGGACACAAATAGATACGACAGTTGGGACATCAACATCAAAGAACTTGTGCAACTTCGGCGCAAGTGCGAAATGTTCACTTACCTGAGGTTTGACATGGAGGTCACATTCGTCATTACCAGCATTCAAGAACAAGGGACTGCTTTAACACAGGATATGCCTGTATTGACCCAC
		</sequence>
		<sequence>
			<taxon idref="12386C5/Shandong/2012"/>
			CAAACACGTCACGTAAAAAATTACCACTCGAGGTCTGAGTCCACCATTGAGAACTTCCTGTGCAGATCGGCATGTGTACACATAGCTACCTACAAGGCGAAGGGCGGTGCCGGAGACACAGACAGGTATGACAGCTGGGACATCAACATCAAAGAACTTGTGCAACTTCGGCGTAAGTGTGAAATGTTCACCTATCTGAGGTTTGACATGGAGGTCACATTTGTTATTACCAGTATTCAAGAACAAGGGACTGCCTTGACGCAGGACATGCCTGTACTGACCCAC
		</sequence>
		<sequence>
			<taxon idref="12390/Shandong/2012"/>
			CAAACACGTCACGTAAAAAATTACCACTCGAGATCTGAGTCCACCATTGAGAACTTCCTATGTAGGTCAGCATGTGTGCACATAGCTACTTACAAGGCAAAGGGCAATGCCGGAGACACAAATAGGTATGACAGCTGGGACATCAACATTAAAGAACTTGTGCAACTTCGGCGCAAGTGTGAAATGTTCACCTATCTGAGGTTTGACATGGAGGTCACATTCGTCATTACCAGCATTCAAGAACAAGGGACCGCCCTAACGCAGGACATGCCCGTACTGACCCAC
		</sequence>
		<sequence>
			<taxon idref="13006/Shandong/2013"/>
			CAAACACGTCACGTAAAAAATTACCACTCGAGGTCTGAGTCCACCATTGAGAACTTCCTGTGTAGATCGGCATGTGTACACATTGCTACCTATAAGGCGAAGGGCAATGCCGGAGACACAAACAGGTATGACAGCTGGGACATCAACATTAAAGAACTTGTGCAACTTCGGCGTAAGTGTGAAATGTTCACCTATCTGAGGTTTGACATGGAGGTCACATTTGTTATTACCAGTATTCAAGAACAAGGGACCGCCTTGACGCAGGACATGCCCGTACTGACTCAC
		</sequence>
		<sequence>
			<taxon idref="13036/Shandong/2013"/>
			CAAACACGTCACGTAAAAAACTACCACTCGAGGTCTGAGTCCACCATTGAGAACTTCCTGTGTAGGTCGGCATGTGTACACATTGCTACCTACAAGGCGAAGGGCGAAGCCGGAGACACAAACAGGTATGACAGCTGGGACATCAACATTAAAGAACTTGTGCAACTTCGGCGTAAGTGTGAGATGTTCACCTATCTGAGGTTTGACATGGAGGTCACATTTGTTATTACCAGCATTCAAGAACAAGGGACTGCCTTGACGCAGGACATGCCCGTACTGACTCAC
		</sequence>
		<sequence>
			<taxon idref="13285/Shandong/2013"/>
			CAAACACGTCACGTAAAAAATTACCACTCGAGATCTGAGTCGACTATTGAAAACTTCCTGTGCAGATCGGCATGTGTGCACATAGCTACTTATAAGGCGAAGGGCGAAGCCGGGGACACAAATAGGTATGACAGCTGGGACATCAACATTAAAGAGCTTGTGCAACTTCGGCGTAAGTGTGAGATGTTCACCTATCTGAGGTTTGACATGGAGGTTACATTTGTTATTACCAGCATTCAAGAACAAGGGACTGTCTTAACACAGGACATGCCCGTACTGACTCAC
		</sequence>
		<sequence>
			<taxon idref="93127C2/Shandong/1993"/>
			CAGACACGCCACGTCAAAAACTACCACTCGAGATCTGAGTCTACCATTGAGAATTTCCTGTGCAGATCGGCGTGCGTACATATAGCTACTTACAAAGCAAAAGGCAGCGCCGGGGATGTAAATAGGTATGACAGTTGGGACATTAACATTAAAGAACTTGTGCAGCTCCGGCGTAAGTGTGAAATGTTCACCTATCTGAGGTTTGACATGGAGGTCACGTTTGTCATCACTAGCATTCAAGAACAAGGGACCGCTTTAACACAAGACATGCCTGTACTAACTCAT
		</sequence>
		<sequence>
			<taxon idref="93165/Shandong/1993"/>
			CAAACGCGCCATGTTAAAAACTATCATTCCAGGTCAGAGTCCACTATTGAAAACTTTCTATGTAGATCAGCGTGCGTACATATAGCCACGTATAAAGCAAAAGGTGATGCCGGTGATACAAACAGGTACGACAGCTGGGACATTAACATCAAGGAACTCGTGCAGCTCCGGCGCAAGTGTGAAATGTTTACCTATCTGAGGTTCGACATGGAAGTCACGTTTGTAATTACCAGCATCCAGGAACAAGGAACCGCTTTGACCCAGGACATGCCCGTACTAACCCAC
		</sequence>
		<sequence>
			<taxon idref="97291/Shandong/1997"/>
			CAAACACGCCATGTTAAAAACTATCATTCCAGGTCAGAATCAACCATTGAGAACTTCCTGTGTAGATCGGCATGCGTGCACATAGCCACCTATAAAGCAAAAGGTGATGCCGGTGATACGGACAGGTATGATAGCTGGGATATCAACATTAAGGAACTCGTGCAACTCCGACGCAAGTGCGAAATGTTTACTTATCTGAGGTTCGACATGGAAGTCACGTTTGTAATAACCAGCATCCAGGAACAAGGAACCGCATTGACCCAGGACATGCCCGTGTTGACCCAC
		</sequence>
		<sequence>
			<taxon idref="97305/Shandong/1997"/>
			CAAACGCGCCATGTTAAAAACTATCATTCCAGGTCAGAATCATCCATTGAGAACTTCCTGTGTAGATCGGCATGCGTGCACATAGCCACCTATAAAGCAAAAGGTGGCGCCGGTGACACGAGCAGGTATGATAGCTGGGATATCAACATTAAGGAACTCGTGCAACTCCGACGCAAGTGCGAAATGTTTACTTATCTGAGGTTCGACATGGAAGTCACGTTTGTAATAACTAGTATCCAGGAACAAGGGACCGCATTGACCCAGGACATGCCCGTATTGACCCAC
		</sequence>
		<sequence>
			<taxon idref="98277/Shandong/1998"/>
			CAAACGCGCCATGTCAAGAACTATCACTCTAGATCAGAATCCACTATTGAGAACTTTCTGTGTAGGTCAGCGTGTGTGCACATAGCCACATATAAAGCAAGAGGCGGTGCAGGTGATACGAACAGATATGACAGTTGGGACATCAACATTAAGGAACTTGTGCAGCTCCGTCGAAAATGTGAGATGTTCACATACTTGAGATTTGACATGGAGGTCACATTTGTGATTACCAGTATCCAAGAACAAGGAACTGCACTGACTCAGGACATGCCTGTGTTGACACAT
		</sequence>
		<sequence>
			<taxon idref="98293/Shandong/1998"/>
			CAAACGCGCCACGTTAAAAACTATCATTCCAGGTCAGAATCTACCATAGAGAACTTTCTGTGTAGATCGGCATGTGTGCACATAGCCACCTACAAAGCAAAAGGTGGTGCCGGTGACATAAACAGGTACGACAGCTGGGATATCAACATCAAGGAACTTGTGCAGCTCCGGCGCAAGTGCGAGATGTTTACTTATCTGAGGTTCGACATGGAGGTCACATTTGTAATAACCAGCATCCAGGAGCAAGGAACCGCACTGACTCAGGACATGCCCGTGCTAACCCAC
		</sequence>
		<sequence>
			<taxon idref="99385/Shandong/1999"/>
			CAAACGCGCCATGTTAAAAACTACCATTCCAGGTCAGAATCTACCATTGAGAACTTTTTATGTAGGTCAGCATGTGTACACATAGCCACTTACAAAGCAAAAGGTGGTGCTGGTAACGTAGACAGGTACGATAGTTGGGACATTAACATCAAGGAACTTGTGCAGCTCCGGCGCAAGTGTGAGATGTTCACCTATCTGAGGTTTGACATGGAGGTCACGTTTGTAATTACCAGCATCCAGGAACAAGGAACCGCATTGACCCAGGATATGCCTGTGCTAACCCAT
		</sequence>
		<sequence>
			<taxon idref="3799053/Shandong/2010"/>
			CAAACACGTCATGTAAAAAATTACCACTCGAGATCTGAGTCCACCATTGAGAACTTCCTGTGCAGATCAGCATGTGTACACATAGCTACTTACAAGGCAAAGGGCAATGCCGGAGACGTAAATAGGTATGACAGCTGGGACATCAACATTAAAGAACTTGTGCAACTTCGGCGTAAGTGTGAAATGTTCACCTATCTGAGGTTTGACATGGAGGTCACTTTTGTTATTACCAGCATTCAAGAACAAGGGACTGCCTTAACGCAGGATATGCCCGTACTGACCCAC
		</sequence>
		<sequence>
			<taxon idref="080922/Shandong/2008"/>
			CAAACACGTCACGTCAAAAATTACCACTCGAGATCTGAGTCCACCATTGAGAATTTCCTGTGCAGATCGGCGTGTGTACACATAGCTACTTACAAGGCAAAGGGCAGTGCTGGAGACACAAGCAGGTATGACAGTTGGGACATCAACATAAAAGAACTTGTGCAACTCCGGCGCAAATGTGAAATGTTCACCTATCTGAGGTTTGACATGGAGGTCACGTTCGTTATCACCAGCATTCAAGAACAAGGGACTGCTTTGACACAGGACATGCCCGTATTGACTCAC
		</sequence>
		<sequence>
			<taxon idref="JN100913/Shandong/2010"/>
			CAAACACGTCACGTCAAAAATTACCACTCGAGATCTGAGTCCACCATTGAGAATTTTCTGTGCAGATCGGCATGTGTACACATAGCTACTTACAAGGCAAAGGGCAATGCCGGAGACACGAATAGGTATGACAGTTGGGACATCAACATCAAAGAACTTGTGCAACTTCGGCGGAAGTGCGAAATGTTCACCTATCTGAGGTTTGATATGGAGGTCACATTTGTTATTACCAGTATTCAAGAACAAGGGACTGCCTTAACACAGGACATGCCCGTGCTGACCCAT
		</sequence>
		<sequence>
			<taxon idref="P2008018/Shandong/2008"/>
			CAGACACGTCACGTCAAAAATTACCATTCGAGATCTGAGTCTACCATCGAGAATTTCCTGTGCAGGTCAGCGTGTGTACACATAGCTACTTACAAGGCAAAGGGCAGCGCCGGAGACACAAACAGGTATGATAGTTGGGATATCAACATTAAAGAACTAGTGCAACTCCGGCGTAAGTGTGAAATGTTCACCTATCTGAGGTTTGACATGGAGGTCACATTTGTTATTACCAGCATTCAAGAACAAGGGACTGCCTTAACACAGGACATGCCCGTGCTGACTCAC
		</sequence>
		<sequence>
			<taxon idref="190/JQ969009/Yunnan/2009"/>
			CAAACACGTCACGTTAAAAATTACCACTCGAGATCTGAGTCCACCATCGAGAATTTCCTGTGCAGGTCGGCGTGCGTACACATAGCCACCTACAAGGCAAAGGGCGGCGCTGGAGACACAAATAGGTATGACAGTTGGGATATCAACATGAAAGAACTTGTACAACTCCGGCGTAAGTGTGAAATGTTCACCTACCTGAGGTTTGACATGGAGGTCACATTCGTTATCACTAGCATTCAAGAACAGGGAACCGCCTTAACACAAGACATGCCCGTACTGACTCAC
		</sequence>
		<sequence>
			<taxon idref="236/LC120891/Yunnan/2014"/>
			CAAACACGTCACGTAAAGAATTACCACTCAAGGTCTGAGTCCACCATTGAGAACTTCCTGTGCAGATCGGCATGTGTACACATAGCTACTTACAAGGCAAAGGGCGGTGCCGGGGACACAAATAGGTATGACAGCTGGGACATTAATATTAAAGAACTTGTGCAACTTCGGCGTAAGTGTGAAATGTTCACCTACCTGAGGTTTGACATGGAGGTCACATTTGTTATTACCAGCATTCAAGAGCAAGGGACTGCTTTAACGCAGGACATGCCCGTACTGACCCAC
		</sequence>
		<sequence>
			<taxon idref="196/HQ844665/Yunnan/2008"/>
			CAGACACGCCATGTCAAAAATTATCACTCAAGGTCGGAGTCTACCATAGAGAACTTCTTGTGCAGGTCAGCATGTGTGCATATAGCCACTTACAAAGCAAAGGGCGACGCGGGAGACACAAACCGATACGATAGTTGGGACATCAACATCAAAGAGCTTGTGCAGCTCCGGCGCAAGTGCGAAATGTTCACCTACCTAAGGTTTGACATGGAGGTCACATTTGTGATCACTAGCATCCAGGAACAAGGGACCGCTCTGACGCAGGACATGCCTGTATTAACACAC
		</sequence>
		<sequence>
			<taxon idref="168/JF798677/Yunnan/2003"/>
			CAGACACGTCATGTCAAAAACTACCATTCGAGATCAGAATCTACCATAGAGAACTTCCTGTGCAGGTCAGCATGTGTGCATATAGCCACCTACAAAGCAAAAGGCAGTGCTGGTGACACGAATAGGTACGATAGTTGGGATATCAACATCAAAGAGCTTGTGCAACTCCGGCGCAAGTGTGAAATGTTCACTTATCTAAGGTTTGACATGGAGGTCACATTTGTTATCACTAGCATCCAGGAACAAGGGACCGCTTTGACGCAGGATATGCCTGTGTTAACACAT
		</sequence>
		<sequence>
			<taxon idref="148/JF798676/Yunnan/2003"/>
			CAGACGCGCCATGTCAAAAACTATCACTCGAGATCGGAATCCACCATAGAGAACTTCTTGTGCAGGTCAGCATGTGTGCATATAGCCACTTACAAAGCAAAAGGCAGCGCGGGAGACACAAATAGATACGATAGTTGGGACATCAACATCAAAGAGCTTGTGCAACTCCGGCGCAAGTGCGAAATGTTCACCTACCTAAGATTTGACATGGAGGTTACATTTGTGATCACTAGCATCCAGGAACAAGGGACCGCTCTGACGCAGGACATGCCTGTGTTAACACAC
		</sequence>
		<sequence>
			<taxon idref="121/JF798675/Yunnan/2003"/>
			CAGACACGCCATGTCAAAAATTACCACTCGAGATCAGAATCCACTATAGAGAACTTCCTGTGCAGGTCAGCGTGTGTGCACATAGCCACCTACAAAGCAAAGGGCGGTGCTGGAGACACAAATAGGTACGATAGTTGGGACATCAACATCAAGGAACTTGTACAACTCCGGCGCAAGTGCGAAATGTTCACCTATCTAAGGTTTGACATGGAAGTCACATTTGTGATCACTAGCATACAGGAACAAGGGACCGCTTTGACACAGGATATGCCTGTATTAACGCAC
		</sequence>
		<sequence>
			<taxon idref="wd181/HQ538448/Yunnan/2010"/>
			CAGACACGCCATGTCAAAAACTACCACTCGAGGTCAGAATCCACTATAGAGAACTTCCTATGCAGATCAGCGTGTGTGCACATAGCCACCTACAAAGCAAAAGGTGGCGCGGGAGACACAAATAGGTACGACAGCTGGGATATTAACATTAAAGAGCTTGTGCAACTCCGGCGCAAGTGCGAAATGTTCACCTACCTAAGGTTTGACATGGAGGTAACGTTTGTGATTACCAGCATCCAGGAACAAGGGACCGCTTTGACACAGGATATGCCTGTGCTGACACAT
		</sequence>
		<sequence>
			<taxon idref="164/JQ886653/Yunnan/2007"/>
			CAGACACGCCATGTCAAAAATTATCACTCGAGGTCGGAATCTACCATAGAGAACTTCTTGTGCAGGTCAGCATGTGTGCATATAGCCACTTATAAAGCAAAGGGCGACGCGGGAGACACAGACAGATACGATAGTTGGGACATCAACATCAAAGAGCTTGTGCAGCTCCGGCGCAAGTGCGAAATGTTCACCTACCTAAGGTTTGACATGGAGGTCACGTTTGTGATCACTAGCATCCAAGAACAAGGGACCGCTCTGACGCAGGACATGCCTGTGTTAACACAC
		</sequence>
		<sequence>
			<taxon idref="93/AB598067/Yunnan/2010"/>
			CAAACACGACACGTAAAAAATTACCATTCGAGATCAGAGTCCACCATTGAGAATTTCCTGTGCAGATCGGCGTGTGTACACATAGCTACCTACAAGGCAAAGGGCGGCGCCGGGGACACAAACAGGTACGACAGTTGGGACATCAACATAAAAGAGCTCGTGCAGCTCCGGCGTAAGTGTGAGATGTTCACCTATCTGAGGTTTGACATGGAGGTCACATTTGTTATTACCAGCATTCAAGAACAAGGGACTGCTCTAACGCAAGACATGCCCGTACTGACTCAC
		</sequence>
		<sequence>
			<taxon idref="259/AB268224/Yunnan/2000"/>
			CAGACACGCCATGTTAGAAACTACCACTCGAGGTCTGAATCCACCATAGAGAACTTTCTCTGTAGATCAGCATGCGTACATATAGCTACATACAAAGCTAAAGGTGGCGCTGGAGACACAGACAGGTATGATAGCTGGGATATCAATATCAAAGAGCTTGTGCAACTCCGCCGCAAGTGTGAAATGTTCACCTATCTGAGATTTGACATGGAGGTCACGTTTGTGATCACCAGCATCCAAGAGCAAGGGACTGCCCTGACGCAAGACATGCCTGTGTTGACACAT
		</sequence>
		<sequence>
			<taxon idref="202/AB268223/Yunnan/2000"/>
			CAGACACGCCATGTCAAAAACTACCACTCGAGGTCAGAATCCACCATAGAGAACTTTCTGTGCAGATCAGCATGTGTACACATAGCCACCTACAAAGCAAAAGGGGGCGCTGGAGACACAGATAGGTACGATAGTTGGGACATCAACATCAAAGAACTTGTGCAGCTTCGGCGTAAGTGTGAAATGTTCACTTACCTAAGGTTTGATATGGAGGTCACATTTGTAATCACTAGCATTCAGGAACAAGGAACCGCTTTGACGCAGGATATGCCTGTATTAACACAC
		</sequence>
		<sequence>
			<taxon idref="174/AB268221/Yunnan/2000"/>
			CAGACGCGCCACGTTAAGAACTACCATTCTAGATCAGAATCCACTATTGAAAACTTCCTGTGCAGATCAGCGTGTGTGCACATAGCAACATACAAGGCTAAAGGCAGCGCCGGGGACACAAGTAGATATGACAGTTGGGATATCAACATTAAAGAGCTCGTACAGCTCCGGCGTAAGTGTGAGATGTTCACGTACCTAAGATTTGACATGGAAGTCACATTTGTGATTACTAGTATTCAGGAACAGGGAACTGCCTTAACGCAGGACATGCCGGTACTAACTCAC
		</sequence>
		<sequence>
			<taxon idref="155/AB268219/Yunnan/1999"/>
			CAAACGCGCCATGTCAAAAACTATCATTCTAGGTCAGAATCCACTATTGAAAACTTCTTGTGTAGATCAGCATGTGTGCACATAGCCACTTACAAGGCAAAAGGCAGTGCCGGTGACACGAACAGGTACGATAGCTGGGATATCAACATCAAGGAACTCGTGCAACTTCGGCGAAAGTGTGAGATGTTCACTTACCTGAGGTTTGATATGGAAGTCACATTTGTAATCACCAGCATCCAGGAACAAGGAACTGCATTGACTCAAGACATGCCCGTGCTAACCCAC
		</sequence>
		<sequence>
			<taxon idref="129/AB268218/Yunnan/2000"/>
			CAAACGCGCCATGTTAAAAACTACCACTCTAGATCAGAATCCACCATTGAAAACTTCCTATGTAGGTCAGCATGTGTACATATAGCTACATACAAGGCAAAAGGTAATGCGGGTGATACGAACAGATACGATAGTTGGGAAATCAACATTAAGGAGCTCGTCCAACTCCGACGAAAATGTGAGATGTTTACTTACTTGAGGTTTGATATGGAAGTTACATTTGTGATCACCAGTATCCAAGAGCAAGGGACCGCACTGACCCAAGACATGCCTGTGCTGACTCAC
		</sequence>
		<sequence>
			<taxon idref="119/AB268217/Yunnan/1997"/>
			CAGACACGCCACGTCAAAAACTACCACTCGAGGTCCGAGTCTACTATCGAGAACTTCCTGTGCAGATCGGCGTGTGTACACATTGCTACCTACAAAGCAAAGGGCGGCGCCGGGGACACGGATAGGTATGACAGCTGGGACATCAACATTAAAGAACTAGTGCAACTCCGGCGCAAGTGTGAAATGTTCACATACCTGAGGTTTGACATGGAGGTCACATTTGTGATCACTAGCATTCAAGAACAAGGATCTGCTTTAACACAAGACATGCCTGTGCTGACCCAT
		</sequence>
		<sequence>
			<taxon idref="481/AB794122/Yunnan/2011"/>
			CAAACACGTCACGTAAGAAATTACCACTCGAGATCTGAGTCCACCATTGAGAACTTCCTGTGCAGATCGGCATGTGTACACATAGCTACTTACAAGGCAAAGGGCAGTGCCGGAGACACAGATAGGTATGACAGCTGGGATATCAACATTAAAGAGCTTGTGCAACTTCGGCGTAAGTGTGAAATGTTCACCTATCTGAGGTTTGACATGGAGGTCACATTTGTCATCACCAGCATTCAAGAACAGGGGACTGCCTTAACGCAGGACATGCCCGTGCTGACCCAC
		</sequence>
		<sequence>
			<taxon idref="43/AB794117/Yunnan/2011"/>
			CAAACACGTCACGTAAAAAATTACCACTCAAGGTCTGAGTCCACTATTGAGAACTTCCTGTGCAGATCGGCATGTGTACACATAGCTACTTACAAGGCGAAGGGCGATGCCGGAGACATAAATAGGTATGACAGCTGGGACATCAGCATTAAAGAACTTGTGCAACTTCGGCGTAAGTGTGAAATGTTCACATATCTGAGGTTTGACATGGAGGTCACATTTGTCATTACCAGTATTCAAGAACAAGGGACTGCCTTAACGCAGGATATGCCCGTACTGACTCAC
		</sequence>
		<sequence>
			<taxon idref="9YN/AB781718/Yunnan/2012"/>
			CAAACACGTCACGTCAAAAATTACCACTCGAGATCTGAATCCACCATCGAGAATTTCCTGTGTAGATCGGCGTGTGTACACATAGCTACTTACAAGGCGAAGGGCAGTGCCGGAGACACAAATAGGTATGACAGTTGGGATATTAACATTAAGGAACTTGTGCAACTCCGGCGTAAGTGTGAAATGTTCACCTATCTGAGGTTTGATATGGAGGTCACATTTGTTATTACCAGCATTCAAGAACAAGGGACTGCTTTAACACAGGACATGCCTGTACTGACCCAC
		</sequence>
		<sequence>
			<taxon idref="ZK23/AB759905/Yunnan/2012"/>
			CAAACACGTCACGTAAAAAACTACCACTCAAGGTCTGAGTCCACCATTGAGAACTTCCTGTGCAGATCGGCATGTGTACACATAGCCACTTACAAGGCGAAGGGCAGTGCCGGGGACATAAATAGGTATGACAGCTGGGACATCAACATTAAAGAACTTGTGCAACTTCGGCGTAAGTGTGAAATGTTTACCTATCTAAGGTTTGACATGGAGGTCACATTTGTTATCACCAGCATTCAAGAACAAGGGACTGCCTTAACGCAGGACATGCCTGTACTGACTCAC
		</sequence>
		<sequence>
			<taxon idref="137/AB740164/Yunnan/2009"/>
			CAGACACGTCACGTCAAAAACTACCACTCGAGATCTGAGTCCACCATCGAGAACTTTCTGTGCAGATCAGCGTGCGTACACATAGCCACTTATAAAGCAAAGGGCGGTGCCGGAGACACAAACAGGTATGACAGTTGGGATATCAACATTAAAGAACTTGTGCAACTCCGGCGTAAGTGTGAAATGTTCACCTATCTAAGGTTTGACATGGAGGTCACATTCGTTATTACCAGCATCCAAGAACAAGGGACTGCCTTAACACAGGACATGCCCGTACTAACTCAC
		</sequence>
		<sequence>
			<taxon idref="170/AB739040/Yunnan/2011"/>
			CAAACACGTCACGTAAAAAATTACCACTCGAGATCTGAGTCCACCATCGAGAACTTCCTGTGCAGATCGGCATGTGTACACATAGCTACTTACAAGGCAAAGGGCGATGCCGGAGACACAGATAGGTATGACAGCTGGGACATCAACATTAAGGAGCTTGTGCAACTTCGGCGTAAGTGTGAAATGTTCACCTATCTGAGGTTTGATATGGAGGTCACATTTGTTATCACCAGCATTCAAGAACAAGGGACTGCCTTAACGCAGGACATGCCCGTATTGACCCAC
		</sequence>
		<sequence>
			<taxon idref="0901/JX473478/Guangdong/2011"/>
			CAAACACGTCACGTAAAAAATTACCACTCAAGGTCTGAGTCCACCATTGAGAACTTCCTGTGCAGATCGGCATGTGTACACATAGCTACTTATAAGGCGAAGGGCAGTGCCGGAGACACAAATAGGTATGACAGCTGGGACATTAACATTAAAGAACTTGTGCAACTTCGGCGTAAGTGTGAAATGTTCACCTATCTGAGGTTTGACATGGAGGTCACATTTGTCATTACCAGCATTCAAGAACAAGGGACTGCCTTGACGCAGGACATGCCCGTACTGACTCAC
		</sequence>
		<sequence>
			<taxon idref="0601/JX155004/Guangdong/2010"/>
			CAAACACGTCACGTTAAAAATTACCACTCGAGGTCCGAGTCCACCATCGAGAATTTCCTGTGCAGGTCGGCATGTGTACACATAGCTACTTACAAGGCAAAGGGCGATGCCGGAGACACAAATAGGTATGACAGTTGGGATATCAACATAAAAGAACTTGTGCAACTCCGGCGTAAGTGTGAAATGTTCACCTATCTAAGGTTTGACATGGAGGTCACATTCGTAATTACCAGCATTCAAGACCAGGGGACTGCCTTAACACAGGACATGCCCGTACTGACTCAC
		</sequence>
		<sequence>
			<taxon idref="040/JX181919/Guangdong/2010"/>
			CAAACACGTCACGTAAAAAATTACCACTCAAGGTCTGAGTCCACCATCGAGAACTTCCTGTGCAGATCGGCATGTGTACACATAGCCACTTACAAGGCGAAGGGCAGTGCCGGAGACACAAATAGGTATGACAGTTGGGACATCAACATTAAAGAACTTGTACAACTTCGGCGTAAGTGTGAAATGTTCACCTATCTGAGGTTTGACATGGAGGTCACTTTTGTTATTACCAGCATTCAAGAACAAGGGACTGCCTTAACGCAGGACATGCCCGTACTGACTCAC
		</sequence>
		<sequence>
			<taxon idref="P968/KP289441/Zhejiang/2013"/>
			CAAACACGTCACGTGAAAAATTACCACTCAAGGTCTGAGTCCACCATTGAGAACTTTCTGTGCAGATCGGCATGTGTGCATATAGCCACATACAAGGCGAAGGGCGGTGCCGGAGACACAAGTAGGTATGATAGCTGGGACATCAACATTAAAGAGCTTGTGCAACTCCGGCGTAAGTGTGAAATGTTCACCTATCTGAGGTTTGACATGGAGGTCACATTTGTGATTACCAGCATTCAAGAACAGGGGACTGCCTTAACGCAGGACATGCCCGTACTGACTCAC
		</sequence>
		<sequence>
			<taxon idref="P843/KP289440/Zhejiang/2013"/>
			CAAACACGCCACGTAAAAAACTACCACTCCAGGTCTGAGTCTACCATTGAGAACTTCCTGTGCAGATCGGCATGTGTACACATAGCTACCTACAAGGCGAAGGGCAGTGCCGGAGACACAAACAGGTATGACAGCTGGGACATCAACATTAAAGAACTTGTGCAACTTCGGCGTAAGTGTGAAATGTTCACCTATCTGAGGTTTGATATGGAGGTCACTTTTGTTATTACCAGTATTCAAGAACAAGGGACTGCCTTAACACAGGACATGCCCGTACTGACTCAC
		</sequence>
		<sequence>
			<taxon idref="MAD9483/KR232765/MAD/2011"/>
			CAAACTCGACATGTGAAGAATTATCACTCTAGGTCAGAGTCGACAATAGAGAACTTCCTGTGTAGATCTGCATGTGTGCACATCGCCACCTATAAAGCTAAAGGCTCTGCCGGGGACATCAGCCGGTATGACAGCTGGGAGATTAACATAAAAGAGTTGGTTCAGCTGAGGCGTAAGTGTGAAATGTTTACATACCTGAGATTTGATATGGAGGTTACCTTTGTGATCACTAGCATACAGGAACAGGGAACTGCCCTAACGCAGGACATGCCGGTACTAACACAT
		</sequence>
		<sequence>
			<taxon idref="MAD3969/KR232754/MAD/2011"/>
			CAAACCCGACATGTGAAGAATTACCACTCCAGATCAGAGTCAACAATAGAGAACTTCCTGTGTAGGTCTGCATGTGTGCACATCGCCACCTACAAAGCTAAAGGTTCTGCCGGGGACATCAACCGGTACGACAGCTGGGAGATTAACATAAAAGAGTTGGTTCAGCTGAGGCGTAAGTGTGAAATGTTTACATACCTGAGATTTGATATGGAGGTTACCTTCGTGATCACTAGCATACAGGAACAGGGAACTGCCCTAACACAAGACATGCCGGTACTAACACAT
		</sequence>
		<sequence>
			<taxon idref="RRL26/GU355717/PAK/2009"/>
			CAGACGCGACATGTGAAAAACTACCACTCCAGGTCAGAATCAACCATAGAAAACTTCTTGTGCAGGTCAGCGTGTGTGCATATAGCCACCTACAAGGCGAAGGGCAATGCCGGGGACACCACCCGTTATGACAGTTGGGACATCAACATCAAGGAGTTAGTGCAACTCCGGAGGAAGTGTGAAATGTTCACCTACTTGAGGTTTGATATGGAGGTCACATTCGTGATAACTAGCATTCAGGAACAGGGCACAGCACTGACACAGGACATGCCAGTGTTGACTCAT
		</sequence>
		<sequence>
			<taxon idref="1177/GU232823/AUS/2007"/>
			CAAACAAGACACGTAAAAAATTATCACTCTAGGTCAGAGTCAACAATAGAGAATTTCCTGTGCAGATCTGCGTGCGTTCACATAGCTACCTACAAGGCGAAGGGTGGCGCAGGAGATACAAACCGTTACGACAGCTGGGACATTAATATAAAGGAGTTGGTTCAATTACGACGCAAGTGTGAAATGTTCACATATTTAAGGTTTGACATGGAAGTGACTTTTGTAATCACTAGCATACAAGAGCAGGGAACCGCTTTAACCCAAGATATGCCAGTGTTGACACAT
		</sequence>
		<sequence>
			<taxon idref="GE005/GQ914848/GEO/2005"/>
			CAGACACGCCATGTAAAGAACTACCACTCCAGGTCAGAATCAACTATAGAAAACTTCTTGTGCAGGTCAGCGTGTGTACACATAGCCACCTACAAAGCAAAGGGTAATGCCGGGGACACCGACCGTTACGACAGCTGGGACATTAACATCAAGGAGTTGGTGCAACTTCGGAGAAAGTGTGAGATGTTTACTTACTTGAGGTTTGACATGGAGGTCACGTTTGTGATAACCAGCATTCAGGAGCAGGGCACAGCATTGACACAGGATATGCCAGTGTTGACTCAT
		</sequence>
		<sequence>
			<taxon idref="11114/GQ914847/GEO/2005"/>
			CAGACACGCCATGTAAAGAACTACCACTCCAGGTCAGAATCAACTATAGAAAACTTCTTGTGTAGGTCAGCGTGTGTACACATAGCCACCTACAAAGCAAGGGGTGATGCCGGGGACACCAACCGTTACGATAGCTGGGACATCAACATCAAGGAGTTGGTGCAACTTCGGAGAAAGTGTGAGATGTTTACTTACTTAAGGTTTGACATGGAGGTCACGTTTGTGATAACCAGCATTCAGGAACAGGGCACAGCATTGACACAGGATATGCCAGTGTTGACTCAT
		</sequence>
		<sequence>
			<taxon idref="11112/GQ914846/GEO/2004"/>
			CAGACACGCCATGTAAAGAACTACCACTCCAGGTCAGAATCAACTATAGAAAACTTCTTGTGCAGGTCAGCGTGTGTACACATAGCCACCTACAAAGCAAAGGGTGATGCCGGGGACACCAGCCGTTACGATAGCTGGGACATCAACATCAAGGAGTTGGTGCAACTTCGGAGAAAGTGTGAGATGTTTACTTACTTAAGGTTTGACATGGAGGTCACGTTTGTGATAACCAGCATTCAGGAACAAGGCACAGCATTGACACAGGATATGCCAGTGTTGACTCAT
		</sequence>
		<sequence>
			<taxon idref="11113/GQ914845/GEO/2004"/>
			CAGACACGCCATGTAAAGAACTACCACTCCAGGTCAGAATCAACTATAGAAAACTTCTTGTGCAGGTCAGCGTGTGTGCACATAGCCACCTACAAAGCAAAGGGTAATGCCGGGGACACCAGCCGTTACGACAGCTGGGACATCAACATCAAGGAGTTGGTGCAACTTCGGAGAAAGTGTGAGATGTTTACTTACTTGAGGTTTGACATGGAGGTCACGTTTGTGATAACCAGCATTCAGGAACAGGGCACAGCATTGACACAGGATATGCCAGTGTTGACTCAT
		</sequence>
		<sequence>
			<taxon idref="1053/KC893526/NL/2010"/>
			CAAACCCGGCACGTGACGAATTACCACTCCAGGTCAGAGTCAACAATAGAAAACTTTTTGTGCAGGTCTGCGTGCGTGCATATAGCCACGTACAAAGCGAGAGGCAGTGCTGGGGACACCAACCGTTATGACAGCTGGGACATTAACATAAAAGAACTGGTCCAGCTGCGACGGAAGTGTGAGATGTTCACGTATCTGAGGTTTGACATGGAAGTGACCTTCGTGATCACCAGCATACAGGAACAAGGTACGGCGCTAACACAAGACATGCCGGTGTTAACACAC
		</sequence>
		<sequence>
			<taxon idref="1595/AY612088/GRE/1980"/>
			CAAACACGCCACGTCAAGAATTACCACTCCAGATCAGAATCGACTATAGAAAACTTCCTTTGCAGGTCAGCGTGTGTACACATAGCCACCTATAAGGCGAAGGGCTCCGCCGGAGACACCGACCGTTATGACAGCTGGGACATCAACATAAAAGAGCTTGTTCAATTACGGCGTAAGTGTGAGATGTTCACATACCTGAGATTCGACATGGAAGTCACTTTCGTAATTACCAGCATACAAGAGCAGGGTACAGCCCTGACACAAGACATGCCAGTGTTGACACAC
		</sequence>
		<sequence>
			<taxon idref="11082/GQ496577/NIE/2002"/>
			CAAACTCGACACGTGAAGAACTACCACTCTAGATCAGAATCGACAATAGAAAACTTCCTGTGCAGGTCTGCGTGTGTACACATTGCCACCTATAAAGCCAAGGGCTCTGCTGGGGATACCAATCGGTATGACAGCTGGGACATCAATATAAAAGAATTGGTCCAACTACGGCGCAAGTGTGAGATGTTCACGTATCTAAGGTTTGACATGGAGGTTACCTTTGTGATCACCAGCGTACAAGAGCAAGGAACAGCCTTAACACAAGACATGCCTGTGCTAACACAT
		</sequence>
		<sequence>
			<taxon idref="1688/AY534974/GRE/1980"/>
			CAGACACGCCACGTCAAGAATTACCACTCCAGATCAGAATCGACTATAGAAAACTTCCTTTGCAGGTCAGCGTGTGTACACATAGCCACCTATAAGGCGAAGGGCTCCGCCGGAGACACCGACCGTTATGACAGCTGGGACATCAACATAAAAGAGCTTGTTCAATTACGGCGTAAGTGTGAGATGTTCACATACCTGAGATTCGACATGGAAGTCACTTTCGTAATTACCAGCATACAAGAGCAGGGTACAGCCCTGACACAAGACATGCCAGTGTTGACACAC
		</sequence>
		<sequence>
			<taxon idref="159010/KJ472871/KEN/2010"/>
			CAGACGCGCCATGTAAAGAACTACCATTCCAGGTCAGAATCAACTATAGAAAACTTCTTGCGCAGGTCAGCGTGTGTACACATAGCCACCTACAAAGCAAATGGTAGTGCCGGGGACACCAGCCGTTACGACAGCTGGGACATCAACATTAAGGAGCCGGTGCAACTTCGGAGAAAGTGTGAGATGTTTACTTACCTAAGGTTTGACATGGAGGTCACGTTTGTGATAACCAGCATTCAGGAGCAGGGCACAGCCTTGACGCAGGACATGCCAGTGTTGACTCAT
		</sequence>
		<sequence>
			<taxon idref="HKO01/JN255610/CAF/2000"/>
			CAAACCCGACATGTGAAAAACTATCACTCTAGGTCAGAGTCGACAATTGAAAACTTCCTATGCAGGTCAGCGTGTGTACACATCGCTACTTATAAAGCCAAAGGCACCGCCGGGGATACCAACCGTTACGATAGCTGGGACATCAACATAAAAGAGCTAGTCCAGCTGCGGCGCAAGTGTGAGATGTTTACGTATTTGAGGTTTGACATGGAGGTGACTTTTGTGATTACCAGTATACAAGAACAAGGCACAGCACTGACACAAGACATGCCAGTGTTGACTCAT
		</sequence>
		<sequence>
			<taxon idref="1729/AY612090/GRE/1980"/>
			CAAACACGCCACGTCAAGAATTACCACTCCAGATCAGAATCGACTATAGAAAACTTCCTTTGCAGGTCAGCGTGTGTACACATAGCCACCTATAAGGCGAAGGGCTCCGCCGAAGACACCGACCGTTATGACAGCTGGGACATCAACATAAAAGAGCTTGTTCAATTACGGCGTAAGTGTGAGATGTTCACATACCTGAGATTCGACATGGAAGTCACTTTCGTAATTACCAGCATACAAGAGCAGGGTACAGCCCTGACACAAGACATGCCAGTGTTGACACAC
		</sequence>
		<sequence>
			<taxon idref="Tow/AF081328/USA/1954"/>
			CAAACCCGGCATGTGAAGAATTACCACTCCAGGTCAGAGTCAACAATAGAGAACTTTTTGTGTAGATCGGCTTGCGTGCACATCGCAACATACAAGGCTAAAGGCGGAGCTGGAGACGTCGACCGGTACGACAGCTGGGACATAAACATAAAAGAGCTGGTACAGTTGCGACGCAAGTGCGAGATGTTTACGTACCTAAGGTTTGATATGGAGGTCACCTTTGTGATTACCAGCATACAGGAGCAGGGCAAAGCACTGACCCAGGACATGCCGGTGCTAACGCAC
		</sequence>
		<sequence>
			<taxon idref="3942/FJ868343/AUS/2004"/>
			CAAACGCGTCACGTGAAGAACTACCACTCCAGGTCAGAGTCAACTATAGAAAACTTCTTGTGTAGGTCCGCGTGTGTGCACATAGCCACCTACAAAGCAAAAGGTAGTGCTGGAGACACCAGCCGTTATGACAGCTGGGACATCAACATCAAGGAGTTAGTACAACTCCGGAGAAAGTGTGAGATGTTCACCTATCTAAGGTTCGACATGGAGGTTACTTTTGTAATAACCAGCATTCAGGAACAGGGCACAGCCTTAACGCAGGACATGCCAGTGTTGACCCAT
		</sequence>
		<sequence>
			<taxon idref="4073/FJ868344/AUS/2004"/>
			CAAACGCGTCACGTGAAGAACTACCACTCCAGGTCAGAGTCAACTATAGAAAACTTCTTGTGTAGGTCCGCGTGTGTGCACATAGCCACCTACAAAGCAAAAGGTAGTGCTGGAGACACCAGCCGTTATGACAGCTGGGACATCAACATCAAGGAGTTAGTACAACTCCGGAGAAAGTGTGAAATGTTCACCTATCTAAGGTTCGACATGGAGGTTACTTTTGTAATAACCAGCATTCAGGAACAGGGCACAGCCTTAACGCAGGACATGCCAGTGTTGACCCAT
		</sequence>
		<sequence>
			<taxon idref="3471/FJ868345/AUS/2004"/>
			CAAACGCGTCACGTGAAGAACTACCACTCCAGGTCAGAGTCAACTATAGAAAACTTCTTGTGTAGGTCCGCGTGTGTGCACATAGCCACCTACAAAGCAAAAGGTAGTGCTGGAGACACCAGCCGTTATGACAGCTGGGACATCAACATCAAGGAGTTAGTACAACTCCGGAGAAAGTGTGAGATGTTCACTTATCTAAGGTTCGACATGGAGGTTACTTTTGTAATAACCAGCATTCAGGAACAGGGCACAGCCTTAACGCAGGACATGCCAGTGTTGACCCAT
		</sequence>
		<sequence>
			<taxon idref="1012/FJ868319/AUS/1991"/>
			CAAACCCGGCATGTTAAGAACTACCATTCTAGGTCAGAGTCAACGATAGAAAATTTTCTGTGCAGGTCAGCCTGCGTGCACATAGCTACATACAAGGCAAAAGGCGATGCTGGGGATACCACACGCTATGACAGCTGGGACATAAACATTAAGGAACTGGTGCAACTTCGACGAAAATGCGAAATGTTCACCTACTTGAGGTTTGACATGGAGGTGACCTTTGTAATAACCAGTATCCAGGAACAAGGCACAGCTCTAACACAGGATATGCCAGTGTTGACACAC
		</sequence>
		<sequence>
			<taxon idref="10439b/AY919424/BAN/2000"/>
			CAAACACGGCATGTTAAAAACTACCATTCTAGATCAGAGTCAACGATAGAGAATTTCCTATGCAGATCAGCCTGTGTGCACATAGCCACATACAAGGCAAAGGGTGGTGCTGGGGACACCAACCGCTATGTCAGCTGGGACATAAACATTAAGGAGTTGGTGCAGCTTCGACGAAAATGTGAAATGTTCATTTACTTGAAGTTTGATATGGAAGTGACCTTTGTAATAACTAGTATACAGGAACAAGGCACGGCTCTGACACAGGACATGCCAGTGCTAACACAC
		</sequence>
		<sequence>
			<taxon idref="20211/FJ868303/AUS/1991"/>
			CAAACCCGGCATGTTAAGAACTACCATTCTAGGTCAGAGTCAACGATAGAAAATTTTCTGTGCAGATCAGCCTGTGTGCATATAGCTACATACAAGGCAAAAGGCAATGCTGGGGATACTAACCGCTATGACAGCTGGGACATAAACATTAAGGAATTGGTACAACTTCGACGAAAATGCGAAATGTTCACCTACTTAAGGTTTGACATGGAAGTGACCTTTGTAATAACCAGTATCCAGGAACAAGGCACAGCTCTAACGCAAGACATGCCAGTGTTGACACAC
		</sequence>
		<sequence>
			<taxon idref="132324/FJ868302/AUS/1991"/>
			CAGACTCGACACGTGAAGAACTACCACTCCAGGTCAGAATCAACCATAGAAAACTTCCTATGCAGATCAGCATGTGTGCACATAGCCACGTACAAAGCAAAAGGTGACGCAGGGGACACCAATCGTTATGACAGCTGGGATATCAACATTAAGGAATTAGTGCAGCTCCGGAGAAAGTGCGAGATGTTCACGTACCTAAGGTTTGACATGGAGGTCACATTTGTAATAACCAGCATTCAGGAGCAAGGCACAGTCCTAACGCAAGACATGCCAGTATTGACACAC
		</sequence>
		<sequence>
			<taxon idref="CF225059/HF948103/FRA/2008"/>
			CAGACCCGACATGTAAAGAATTACCACTCGAGGTCAGAGTCAACAATAGAAAACTTCTTGTGCAGGTCAGCATGTGTACACATAGCCACGTATAAGGCACGTGGTGGAGCCGGAGACACCAACCGTTACGACAGTTGGGACATAAACATTAAAGAGTTGGTGCAGCTCCGACGAAAGTGTGAGATGTTCACGTACTTGAGGTTTGACATGGAGGTCACCTTCGTAATAACCAGCATTCAGGAACAAGGCACGGCCTTGACGCAAGACATGCCAGTTCTAACACAC
		</sequence>
		<sequence>
			<taxon idref="A250D/JX513506/IND/2010"/>
			CAGACACGTCACGTGAAGAATTACCACTCCAGGTCAGAGTCAACTATAGAGAACTTCTTGTGTCGATCTGCGTGTGTGCATATAGCCACTTACAAAGCAAAAGGTGGTGCTGGAGACACCAGCCGTTATGACAGCTGGGACATCAATATCAAGGAGCTTGTGCAACTCCGAAGAAAGTGTGAGATGTTCACCTACCTAAGATTTGATATGGAGGTCACTTTTGTAATAACCAGCATTCAGGAACAGGGCACGGCCCTAACACAGGACATGCCAGTGTTGACCCAT
		</sequence>
		<sequence>
			<taxon idref="1801/KJ632585/IND/2011"/>
			CAGACCCGACACGTTAAAAACTACCACTCTAGGTCGGAGTCAACGATAGAAAACTTTCTGTGTAGGTCGGCCTGTGTACACATTGCCACCTACAAGGCTAAGGGTGGTGCTGGAGACACTAACCGCTATGACAGCTGGGACATAAACATCAAGGAGCTGGTGCAACTTCGGCGGAAGTGTGAAATGTTCACTTACTTAAGGTTTGACATGGAGGTGACCTTCGTGATAACTAGTATTCAGGAACAAGGAACAGCCTTAACACAAGATATGCCAGTGTTGACGCAC
		</sequence>
		<sequence>
			<taxon idref="521/KJ632581/IND/2010"/>
			CAGACCCGACACGTTAAAAATTACCACTCTAGGTCGGAGTCAACGATAGAAAACTTTCTGTGTAGGTCGGCCTGTGTACACATTGCCACCTACAAGGCTAAAGGTGGTGCTGGAGACACTAACCGCTATGACAGCTGGGACATAAACATCAAGGAGCTGGTGCAACTTCGGCGGAAGTGTGAAATGTTCACTTACTTAAGGTTTGACATGGAGGTGACCTTCGTGATAACTAGTATTCAGGAACAAGGAACAGCCTTAACACAAGATATGCCAGTGTTGACGCAC
		</sequence>
		<sequence>
			<taxon idref="KCD56/JX513507/IND/2010"/>
			CAAACACCCCACGTGAAGAATTACCACTCCAGGTCAGAGTCAACTATAGAAAACTTTTTGTGCAGATCTGCATGTGTACACATAACCACATATAAAGCAAAAGGGGGTGCTGGACACATCTCCCGTTATGACCGTTGGGACATCAACATCAAGGACCTGGTGCAGCTCCAAAAAAAATGGGAAATGTTTACCTACCTAAGGTTTGACATGGAAGTCACTTTTGTGATAACCAGTATTCAGGAACAGGGTACGGCCTTGGCACAGGACATGCCATTGTTAACCCAT
		</sequence>
		<sequence>
			<taxon idref="M249/JX513508/IND/2008"/>
			CAAACGCGTCACGTGAAAAATTACCACTCCAGGTCAGAGTCAACTATAGAGAACTTCTTGTGTCGATCTGCGTGTGTGCATATAGCCACTTACAAAGCAAAAGGTGGTGCTGGAGACACCAGCCGTTATGACAGCTGGGACATCAATATCAAGGAGCTTGTGCAACTCCGAAAAAAGTGTGAGATGTTCACCTACCTAAGATTTGATATGGAGGTCACTTTTGTAATAACCACCATTCAGGAACAGGGCACGGCCCTAACACAGGACATGCCATTGTTGACCCAT
		</sequence>
		<sequence>
			<taxon idref="M309/JX513509/IND/2008"/>
			CAGACACGTCACGTGAAGAATTACCACTCCAGGTCAGAGTCAACTATAGAGAACTTCTTGTGTAGATCTGCGTGTGTGCACATAGCCACTTACAAAGCAAAAGGTGGTGCTGGAGATATCAACCGTTACGACAGCTGGGACATCAACATCAAGGAGCTAGTGCAGCTCCGAAGAAAGTGTGAGATGTTTACCTATCTAAGGTTTGACATGGAGGTCGCTTTTGTGATAACCAGCATTCAGGAACAGGGCACGGCCCTAACACAGGACATGCCAGTGTTGACCCAT
		</sequence>
		<sequence>
			<taxon idref="M759/JX513511/IND/2010"/>
			CAGACACGTCATGTGAAGAACTACCACTCCAGGTCAGAGTCAACCATTGAAAATTTCTTGTGTAGATCTGCGTGTGTGCACATAGCTACTTACAAAGCTAAAGGTGGTGCTGGAGACACCAACCGTTACGACAGCTGGGACATCAACATCAAGGAGCTAGTGCAACTCCGAAGAAAGTGTGAAATGTTTACCTACTTAAGGTTTGATATGGAGGTTACTTTTGTAATAACTAGCATTCAGGAACAGGGTACAGCCTTAACACAGGACATGCCAGTGTTAACCCAT
		</sequence>
		<sequence>
			<taxon idref="M779/JX513512/IND/2011"/>
			CAGACACGTCACGTGAAGAATTACCACTCCAGGTCAGAGTCAACTATAGAGAACTTTTTGTGTAAATCTGCGTGTGTGCACATAGCCACTTACAAAGCAAGGGGCGGTGCTGGAGACACCAACCGCTATGACAGCTGGGACATTAACATCAAGGAGCTAGTGCAGCTCCGAAGAAAGTGCGAAATGTTTACCTACTTAAGGTTTGACATGGAGGTCACTTTTGTGATAACCAGCATTCAGGAACAAGGCACGGCCCTAACGCAAGACATGCCAGTGTTGACCCAT
		</sequence>
		<sequence>
			<taxon idref="91/JN203816/IND/2007"/>
			CAGACGCGTCATGTGAAGAATTATCACTCTAGGTCAGAATCAACCATAGAAAACTTCTTGTGTAGATCTGCGTGTGTGCACATAGCCACTTACAAAGCAAAAGGTGACGCTGGAGACACCAACCGCTATGACAGCTGGGACATCAACATCAAGGAGCTAGTGCAACTCCGAAGAAAGTGTGAAATGTTTACCTACCTAAGGTTCGACATGGAGGTTACCTTTGTGATAACCAGCATTCAGGAACAGGGCACGGCCCTAGCACAGGACATGCCAGTGTTGACCCAT
		</sequence>
		<sequence>
			<taxon idref="126/JN203818/IND/2007"/>
			CAAACACGTCACGTGAAGAATTATCACTCCAGGTCAGAGTCAACCATAGAGAACTTCTTGTGTAGATCTGCGTGTGTGCACATAGCTACTTACAAAGCAAAAGGTGGTGCTGGAGACACCAACCGTTATGACAGCTGGGACATTAACATCAAGGAGTTGGTGCAACTCCGGAGAAAGTGCGAAATGTTCACCTACCTAAGGTTCGACATGGAGGTCACTTTTGTGATAACCAGCATTCAGGAACAGGGCACAGCATTAACACAGGACATGCCAGTGTTGACCCAC
		</sequence>
		<sequence>
			<taxon idref="129/JN203819/IND/2007"/>
			CAGACACGTCATGTAAAGAACTACCACTCCAGGTCAGAGTCAACTATAGAAAACTTCTTGTGTAGATCTGCATGTGTGCATATAGCCACTTACAAAGCAAAAGGTGGTGCTGAAGATACCGACCGCTATGACAGCTGGGATATCAATATCAAGGAGCTAGTGCAACTCCGAAGAAAGTGTGAAATGTTTACCTACCTAAGGTTTGACATGGAGGTCACTTTTGTGATAACCAGCATTCAGGAACAGGGCACGGCCTTAACACAGGACATGCCAGTGTTGACCCAT
		</sequence>
		<sequence>
			<taxon idref="130/JN203820/IND/2008"/>
			CAGACACGTCATGTAAAGAACTACCACTCCAGGTCAGAGTCAACTATAGAAAACTTCTTGTGTAGATCTGCATGTGTGCATATAGCCACTTACAAAGCAAAAGGTGGTGCTGAAGATACCGACCGCTGTGACAGCTGGGATATCAATATCAAGGAGCTAGTGCAACTCCGAAGAAAGTGTGAAATGTTTACTTACCTAAGGTTTGACATGGAGGTCACTTTTGTGATAACCAGCATTCAGGAACAGGGCACGGCCTTAACACAGGACATGCCAGTGTTGACCCAT
		</sequence>
		<sequence>
			<taxon idref="201/JN203821/IND/2008"/>
			CAAACGCGTCACGTGAAGAACTATCATTCCAGGTCAGAGTCAACTATAGAAAATTTCTTGTGTAGATCCGCGTGTGTGCACATAGCCACCTACAAAGCAAGAGGTGATGCCGGAGACACCAACCGTTACGACAGCTGGGACATCAACATCAAGGAGTTGGTACAACTCCGGAGGAAGTGTGAAATGTTCACCTACCTAAGGTTCGACATGGAGGTTACCTTTGTAATAACCAGTATTCAGGAACAGGGCACGGCCTTAACGCAAGACATGCCAGTGTTAACCCAC
		</sequence>
		<sequence>
			<taxon idref="218/JN203822/IND/2008"/>
			CAAACACGTCACGTGAAAAACTACCACTCCAGGTCAAAGTCAACCATTGAAAATTTCTTGTGTAGGTCTGCGTGTGTGCACATACCCACTTACAAAGCAAAGGGGGGTGCTGGAAACACCAGCCGTTATGACAGCTGGAACATCAACATCAAGGACCTAGTGCAACTCCAAAAAAAGTGTGAAATGTTCACCTACTTAAGGTTTGATATGGAGGTTACTTTTGTAATAACTAGCATTCAGGAACAGGGTACAGCCTTAACACAGGACATGCCAGTGTTAACCCAT
		</sequence>
		<sequence>
			<taxon idref="231/JN203824/IND/2008"/>
			CAGACCCGACACGTCAAAAACTATCACTCCAGGTCGGAATCAACGATAGAGAACTTTCTGTGTAGGTCGGCCTGTGTGCACATTGCCACCTATAAGGCTAAGGGTGGTGCTGGAGATACCAACCGCTATGACAGCTGGGACATAAACATCAAGGAGCTGGTGCAACTTCGGCGGAAATGTGAAATGTTTACCTACTTGAGGTTTGACATGGAGGTGACTTTTGTGATAACTAGTATTCAGGAACAAGGTACAGCTTTAACACAAGACATGCCAGTGTTGACGCAC
		</sequence>
		<sequence>
			<taxon idref="280/JN203826/IND/2008"/>
			CAGACCCGGCACGTCAAAAACTATCACTCCAGGTCGGAGTCAACGGTAGAGAACTTTCTGTGCAGGTCGGCCTGTGTGCACATTGCCACCTATAAGGCTAAGGGTAGTGCTGGAGATACCAACCGCTATGACAGCTGGGACATAAACATCAAGGAGCTGGTGCAACTTCGGCGGAAATGTGAAATGTTTACCTACTTGAGGTTTGACATGGAGGTGACTTTTGTGATAACTAGTATTCAGGAACAAGGAACAGCTTTAACACAGGACATGCCAGTATTGACGCAC
		</sequence>
		<sequence>
			<taxon idref="320/JN203827/IND/2008"/>
			CAGACCCGACACGTCAAAAACTACCATTCCAGGTCAGAGTCAACGATAGAGAACTTTCTATGTAGGTCGGCCTGCGTACACATTGCTACCTACAAGGCCAAGGTGGTTGCTGGAGATACCAACCGGTACGACAGCTGGGACATAAACATCAAGGAGCTGGTGCAACTGCGACGGAAATGTGAAATGTTCACCTACTTGAGGTTCGACATGGAGGTGACTTTTGTAATAACTAGCATCCAGGAACAAGGAACGGCTTTAACGCAGGATATGCCAGTGTTGACACAC
		</sequence>
		<sequence>
			<taxon idref="323/JN203828/IND/2008"/>
			CAAACGCGCCACGTGAAGAACTATCATTCCAGGTCAGAGTCAACTATAGAAAACTTCTTGTGTAGGTCCGCGTGTGTGCACATAGCCACCTACAAAGCAAAAGGTAGTGCTGGAGACACCAATCGTTACGATAGCTGGGATATCAACATCAAGGAGTTGGTACAACTCCGGCGCAAGTGTGAGATGTTCACCTACCTAAGGTTCGATATGGAGGTCACATTTGTAATAACCAGCATTCAGGAGCAAGGCACGGCCTTAACGCAAGACATGCCAGTGTTAACCCAC
		</sequence>
		<sequence>
			<taxon idref="325/JN203829/IND/2008"/>
			CAGACCCGACACGTCAAAAACTATCATTCCAGGTCAGAGTCAACAATAGAGAACTTTCTGTGCAGGTCGGCCTGTGTGCATATTGCCACCTATAAGGCTAGGGGTAGTGCTGGAGATACCGATCGCTATGACAGCTGGGACATAAACATTAAGGAGCTGGTGCAACTTCGGCGGAAATGTGAAATGTTTACCTACTTAAGGTTTGATATGGAGGTGACTTTTGTGATAACTAGTATTCAGGAACAAGGAACAGCTTTAGCACAAGATATGCCAGTGTTGACACAC
		</sequence>
		<sequence>
			<taxon idref="413/JN203831/IND/2008"/>
			CAAACGCGTCACGTGAAAAACTACCACTCCAGGTCAGAATCAATCATAGAAAACTTCTTGTGTAGGTCCGCATGTGTGCACATAGCCACTTATAAAGCAAAAGGTAATGCTGGTGACACCAATCGTTATGACAGCTGGGACATTAATATCAAGGAGTTGGTGCAACTCCGGAGAAAGTGCGAGATGTTTACCTACCTAAGGTTTGACATGGAGGTTACTTTTGTAATAACCAGCATTCAGGAACAGGGTACGGCCTTGACGCAGGACATGCCAGTGTTAACCCAC
		</sequence>
		<sequence>
			<taxon idref="437/JN203832/IND/2008"/>
			CAAACGCGTCACGTGAAGAACTACCACTCCAGGTCAGAGTCAACCATAGAAAACTTCTTGTGTAGGTCTGCATGTGTGCACATAGCCACTTACAAAGCAAAAGGTGGCGCTGGGGACACCAATCGCTATGACAGCTGGGGCATCAACATCAAGGAGTTGGTGCAACTCCGGAGAAAGTGCGAGATGTTCACCTACCTAAGGTTTGACATGGAGGTTACTTTTGTAATAACCAGCATCCAGGAACAGGGCACGGCCTTGACGCAGGATATGCCAGTGCTGACCCAC
		</sequence>
		<sequence>
			<taxon idref="500/JN203833/IND/2008"/>
			CAGACACGTCACGTGAAGAATTACCACTCCAGGTCAGAGTCAACTATAGAGAACTTCTTGTGTAGATCTGCGTGTGTGCACATAGCCACTTACAAAGCAAGAGGTGGTGCTGGAGACACCAACCGTTATGACAGCTGGGACATCAACATCAAAGAGCTAGTGCAGCTTCGAAGAAAGTGTGAGATGTTTACTTACCTAAGGTTTGACATGGAGGTTACTTTTGTGATAACCAGCATTCAGGAACAGGGCACGGCCTTAACACAGGACATGCCAGTGTTGACCCAT
		</sequence>
		<sequence>
			<taxon idref="575/JN203834/IND/2008"/>
			CAGGCACGTCACGTGAAGAATTACCACTCTAGGTCAGAGTCAACTATAGAGAACTTCTTGTGTAGGTCTGCGTGTGTGCACATAGCCACGTACAAAGCAAAAGGTGGTGCTGGAGATACCAACCGTTACGACAGCTGGGACATCAACATCAAGGAGCTAGTGCAGCTCCGAAGAAAGTGTGAGATGTTTACCTACATAAGGTTTGACATGGAGGTCACTTTTGTGATAACCAGCATACAGGAACAGGGCACGGCCCTAACACAGGACATGCCAGTGTTGACCCAT
		</sequence>
		<sequence>
			<taxon idref="613/JN203835/IND/2008"/>
			CAAACGCGTCACGTGAAGAACTATCATTCCAGGTCAGAGTCAACTATAGAAAACTTCTTGTGTAGGTCCGCGTGTGTGCATATAGCCACCTACAAAGCAAAAGGTAATGCTGGAGACACCAACCGTTACGACAGCTGGGATATCAACATCAAGGAGTTGGTACAACTCCGGAGGAAGTGTGAGATGTTCACCTACCTGAGATTCGACATGGAGGTCACTTTTGTAATAACCAGCATCCAGGAACAAGGCACAGCCTTAACGCAAGACATGCCAGTGTTGACCCAC
		</sequence>
		<sequence>
			<taxon idref="940/JN203837/IND/2009"/>
			CAGACACGTCACGTGAAGAATTACCACTCCAGGTCAGAGTCAACTATAGAAAACTTCTTGTGTAGATCTGCGTGTGTGCACATAGCCACTTACAAAGCAAAAGGTGATGCTGGGGACACCGACCGTTATGACAGCTGGGACATCAACATCAAGGAGCTAGTGCAGCTCCGAAGAAAATGTGAAATGTTTACCTACCTAAGGTTTGACATGGAGGTCACTTTTGTGATAACCAGCATTCAGGAACAAGGCACGGTCTTAACACAGGACATGCCAGTATTGACCCAT
		</sequence>
		<sequence>
			<taxon idref="1698/KJ632584/IND/2011"/>
			CAAACGCGTCACGTGAAGAACTACCACTCCAGGTCAGAATCAACCATAGAAAACTTCTTGTGTAGGTCCGCATGCGTGCACATAGCCACTTACAAAGCAAAGGGTAGTGCTGGAGACATCAATCGTTACGACAGCTGGGACATCAACATCAAGGAGTTGGTGCAACTCCGGAGAAAGTGCGAGATGTTCACCTACCTAAGGTTTGATATGGAGGTTACTTTTGTGATAACCAGCATTCAGGAACAAGGCACAGCCTTGACGCAGGACATGCCAGTGTTGACCCAC
		</sequence>
	</alignment>

	<!-- The unique patterns for codon position 1                                -->

	<!-- The unique patterns from 1 to end every 3                               -->
	<!-- npatterns=35                                                            -->
	<patterns id="CP1.patterns" from="1" every="3" strip="false">
		<alignment idref="alignment"/>
	</patterns>

	<!-- The unique patterns for codon position 2                                -->

	<!-- The unique patterns from 2 to end every 3                               -->
	<!-- npatterns=27                                                            -->
	<patterns id="CP2.patterns" from="2" every="3" strip="false">
		<alignment idref="alignment"/>
	</patterns>

	<!-- The unique patterns for codon position 3                                -->

	<!-- The unique patterns from 3 to end every 3                               -->
	<!-- npatterns=92                                                            -->
	<patterns id="CP3.patterns" from="3" every="3" strip="false">
		<alignment idref="alignment"/>
	</patterns>

	<!-- START Discrete Traits Model                                             -->

	<!-- general data type for discrete trait model, 'Location'                  -->
	<generalDataType id="Location.dataType">

		<!-- Number Of States = 17                                                   -->
		<state code="AUS"/>
		<state code="BAN"/>
		<state code="CAF"/>
		<state code="FRA"/>
		<state code="GEO"/>
		<state code="GRE"/>
		<state code="Guangdong"/>
		<state code="IND"/>
		<state code="KEN"/>
		<state code="MAD"/>
		<state code="NIE"/>
		<state code="NL"/>
		<state code="PAK"/>
		<state code="Shandong"/>
		<state code="USA"/>
		<state code="Yunnan"/>
		<state code="Zhejiang"/>
	</generalDataType>


	<!-- Data pattern for discrete trait, 'locations'                            -->
	<attributePatterns id="Location.pattern" attribute="locations">
		<taxa idref="taxa"/>
		<generalDataType idref="Location.dataType"/>
	</attributePatterns>

	<!-- END Discrete Traits Model                                               -->


	<!-- A prior assumption that the population size has grown exponentially     -->
	<!-- throughout the time spanned by the genealogy.                           -->
	<exponentialGrowth id="exponential" units="years">
		<populationSize>
			<parameter id="exponential.popSize" value="600.0" lower="0.0"/>
		</populationSize>
		<growthRate>
			<parameter id="exponential.growthRate" value="0.6"/>
		</growthRate>
	</exponentialGrowth>

	<!-- Generate a random starting tree under the coalescent process            -->
	<coalescentSimulator id="startingTree">
		<taxa idref="taxa"/>
		<exponentialGrowth idref="exponential"/>
	</coalescentSimulator>

	<!-- Generate a tree model                                                   -->
	<treeModel id="treeModel">
		<coalescentTree idref="startingTree"/>
		<rootHeight>
			<parameter id="treeModel.rootHeight"/>
		</rootHeight>
		<nodeHeights internalNodes="true">
			<parameter id="treeModel.internalNodeHeights"/>
		</nodeHeights>
		<nodeHeights internalNodes="true" rootNode="true">
			<parameter id="treeModel.allInternalNodeHeights"/>
		</nodeHeights>
	</treeModel>

	<!-- Taxon Sets                                                              -->
	<tmrcaStatistic id="tmrca(untitled1)" includeStem="false">
		<mrca>
			<taxa idref="untitled1"/>
		</mrca>
		<treeModel idref="treeModel"/>
	</tmrcaStatistic>

	<!-- Generate a coalescent likelihood                                        -->
	<coalescentLikelihood id="coalescent">
		<model>
			<exponentialGrowth idref="exponential"/>
		</model>
		<populationTree>
			<treeModel idref="treeModel"/>
		</populationTree>
	</coalescentLikelihood>

	<!-- The uncorrelated relaxed clock (Drummond, Ho, Phillips & Rambaut (2006) PLoS Biology 4, e88 )-->
	<discretizedBranchRates id="Exported Data.branchRates">
		<treeModel idref="treeModel"/>
		<distribution>
			<logNormalDistributionModel meanInRealSpace="true">
				<mean>
					<parameter id="Exported Data.ucld.mean" value="1.0" lower="0.0"/>
				</mean>
				<stdev>
					<parameter id="Exported Data.ucld.stdev" value="0.3333333333333333" lower="0.0"/>
				</stdev>
			</logNormalDistributionModel>
		</distribution>
		<rateCategories>
			<parameter id="Exported Data.branchRates.categories"/>
		</rateCategories>
	</discretizedBranchRates>
	<rateStatistic id="Exported Data.meanRate" name="Exported Data.meanRate" mode="mean" internal="true" external="true">
		<treeModel idref="treeModel"/>
		<discretizedBranchRates idref="Exported Data.branchRates"/>
	</rateStatistic>
	<rateStatistic id="Exported Data.coefficientOfVariation" name="Exported Data.coefficientOfVariation" mode="coefficientOfVariation" internal="true" external="true">
		<treeModel idref="treeModel"/>
		<discretizedBranchRates idref="Exported Data.branchRates"/>
	</rateStatistic>
	<rateCovarianceStatistic id="Exported Data.covariance" name="Exported Data.covariance">
		<treeModel idref="treeModel"/>
		<discretizedBranchRates idref="Exported Data.branchRates"/>
	</rateCovarianceStatistic>

	<!-- The strict clock (Uniform rates across branches)                        -->
	<strictClockBranchRates id="Location.branchRates">
		<rate>
			<parameter id="Location.clock.rate" value="1.0" lower="0.0"/>
		</rate>
	</strictClockBranchRates>

	<!-- The general time reversible (GTR) substitution model                    -->
	<gtrModel id="CP1.gtr">
		<frequencies>
			<frequencyModel dataType="nucleotide">
				<patterns idref="CP1.patterns"/>
				<frequencies>
					<parameter id="CP1.frequencies" dimension="4"/>
				</frequencies>
			</frequencyModel>
		</frequencies>
		<rateAC>
			<parameter id="CP1.ac" value="1.0" lower="0.0"/>
		</rateAC>
		<rateAG>
			<parameter id="CP1.ag" value="1.0" lower="0.0"/>
		</rateAG>
		<rateAT>
			<parameter id="CP1.at" value="1.0" lower="0.0"/>
		</rateAT>
		<rateCG>
			<parameter id="CP1.cg" value="1.0" lower="0.0"/>
		</rateCG>
		<rateGT>
			<parameter id="CP1.gt" value="1.0" lower="0.0"/>
		</rateGT>
	</gtrModel>

	<!-- The general time reversible (GTR) substitution model                    -->
	<gtrModel id="CP2.gtr">
		<frequencies>
			<frequencyModel dataType="nucleotide">
				<patterns idref="CP2.patterns"/>
				<frequencies>
					<parameter id="CP2.frequencies" dimension="4"/>
				</frequencies>
			</frequencyModel>
		</frequencies>
		<rateAC>
			<parameter id="CP2.ac" value="1.0" lower="0.0"/>
		</rateAC>
		<rateAG>
			<parameter id="CP2.ag" value="1.0" lower="0.0"/>
		</rateAG>
		<rateAT>
			<parameter id="CP2.at" value="1.0" lower="0.0"/>
		</rateAT>
		<rateCG>
			<parameter id="CP2.cg" value="1.0" lower="0.0"/>
		</rateCG>
		<rateGT>
			<parameter id="CP2.gt" value="1.0" lower="0.0"/>
		</rateGT>
	</gtrModel>

	<!-- The general time reversible (GTR) substitution model                    -->
	<gtrModel id="CP3.gtr">
		<frequencies>
			<frequencyModel dataType="nucleotide">
				<patterns idref="CP3.patterns"/>
				<frequencies>
					<parameter id="CP3.frequencies" dimension="4"/>
				</frequencies>
			</frequencyModel>
		</frequencies>
		<rateAC>
			<parameter id="CP3.ac" value="1.0" lower="0.0"/>
		</rateAC>
		<rateAG>
			<parameter id="CP3.ag" value="1.0" lower="0.0"/>
		</rateAG>
		<rateAT>
			<parameter id="CP3.at" value="1.0" lower="0.0"/>
		</rateAT>
		<rateCG>
			<parameter id="CP3.cg" value="1.0" lower="0.0"/>
		</rateCG>
		<rateGT>
			<parameter id="CP3.gt" value="1.0" lower="0.0"/>
		</rateGT>
	</gtrModel>

	<!-- site model                                                              -->
	<siteModel id="CP1.siteModel">
		<substitutionModel>
			<gtrModel idref="CP1.gtr"/>
		</substitutionModel>
		<relativeRate>
			<parameter id="CP1.mu" value="1.0" lower="0.0"/>
		</relativeRate>
		<gammaShape gammaCategories="4">
			<parameter id="CP1.alpha" value="0.5" lower="0.0"/>
		</gammaShape>
	</siteModel>

	<!-- site model                                                              -->
	<siteModel id="CP2.siteModel">
		<substitutionModel>
			<gtrModel idref="CP2.gtr"/>
		</substitutionModel>
		<relativeRate>
			<parameter id="CP2.mu" value="1.0" lower="0.0"/>
		</relativeRate>
		<gammaShape gammaCategories="4">
			<parameter id="CP2.alpha" value="0.5" lower="0.0"/>
		</gammaShape>
	</siteModel>

	<!-- site model                                                              -->
	<siteModel id="CP3.siteModel">
		<substitutionModel>
			<gtrModel idref="CP3.gtr"/>
		</substitutionModel>
		<relativeRate>
			<parameter id="CP3.mu" value="1.0" lower="0.0"/>
		</relativeRate>
		<gammaShape gammaCategories="4">
			<parameter id="CP3.alpha" value="0.5" lower="0.0"/>
		</gammaShape>
	</siteModel>

	<compoundParameter id="allMus">
		<parameter idref="CP1.mu"/>
		<parameter idref="CP2.mu"/>
		<parameter idref="CP3.mu"/>
	</compoundParameter>

	<!-- Likelihood for tree given sequence data                                 -->
	<treeLikelihood id="CP1.treeLikelihood" useAmbiguities="false" stateTagName="CP1.states">
		<patterns idref="CP1.patterns"/>
		<treeModel idref="treeModel"/>
		<siteModel idref="CP1.siteModel"/>
		<discretizedBranchRates idref="Exported Data.branchRates"/>
	</treeLikelihood>

	<!-- Likelihood for tree given sequence data                                 -->
	<treeLikelihood id="CP2.treeLikelihood" useAmbiguities="false" stateTagName="CP2.states">
		<patterns idref="CP2.patterns"/>
		<treeModel idref="treeModel"/>
		<siteModel idref="CP2.siteModel"/>
		<discretizedBranchRates idref="Exported Data.branchRates"/>
	</treeLikelihood>

	<!-- Likelihood for tree given sequence data                                 -->
	<treeLikelihood id="CP3.treeLikelihood" useAmbiguities="false" stateTagName="CP3.states">
		<patterns idref="CP3.patterns"/>
		<treeModel idref="treeModel"/>
		<siteModel idref="CP3.siteModel"/>
		<discretizedBranchRates idref="Exported Data.branchRates"/>
	</treeLikelihood>

	<!-- START Discrete Traits Model                                             -->

	<!-- symmetric CTMC model for discrete state reconstructions                 -->
	<generalSubstitutionModel id="Location.model">
		<generalDataType idref="Location.dataType"/>
		<frequencies>
			<frequencyModel id="Location.frequencyModel" normalize="true">
				<generalDataType idref="Location.dataType"/>
				<frequencies>
					<parameter id="Location.frequencies" dimension="17"/>
				</frequencies>
			</frequencyModel>
		</frequencies>

		<!-- rates and indicators                                                    -->
		<rates>
			<parameter id="Location.rates" dimension="136" value="1.0"/>
		</rates>
		<rateIndicator>
			<parameter id="Location.indicators" dimension="136" value="1.0"/>
		</rateIndicator>
	</generalSubstitutionModel>
	<sumStatistic id="Location.nonZeroRates" elementwise="true">
		<parameter idref="Location.indicators"/>
	</sumStatistic>
	<productStatistic id="Location.actualRates" elementwise="false">
		<parameter idref="Location.indicators"/>
		<parameter idref="Location.rates"/>
	</productStatistic>
	<siteModel id="Location.siteModel">
		<substitutionModel>
			<generalSubstitutionModel idref="Location.model"/>
		</substitutionModel>
	</siteModel>

	<!-- Likelihood for tree given discrete trait data                           -->
	<ancestralTreeLikelihood id="Location.treeLikelihood" stateTagName="Location.states">
		<attributePatterns idref="Location.pattern"/>
		<treeModel idref="treeModel"/>
		<siteModel idref="Location.siteModel"/>
		<generalSubstitutionModel idref="Location.model"/>
		<strictClockBranchRates idref="Location.branchRates"/>
	</ancestralTreeLikelihood>

	<!-- END Discrete Traits Model                                               -->


	<!-- Define operators                                                        -->
	<operators id="operators">
		<scaleOperator scaleFactor="0.75" weight="0.1">
			<parameter idref="CP1.ac"/>
		</scaleOperator>
		<scaleOperator scaleFactor="0.75" weight="0.1">
			<parameter idref="CP1.ag"/>
		</scaleOperator>
		<scaleOperator scaleFactor="0.75" weight="0.1">
			<parameter idref="CP1.at"/>
		</scaleOperator>
		<scaleOperator scaleFactor="0.75" weight="0.1">
			<parameter idref="CP1.cg"/>
		</scaleOperator>
		<scaleOperator scaleFactor="0.75" weight="0.1">
			<parameter idref="CP1.gt"/>
		</scaleOperator>
		<scaleOperator scaleFactor="0.75" weight="0.1">
			<parameter idref="CP2.ac"/>
		</scaleOperator>
		<scaleOperator scaleFactor="0.75" weight="0.1">
			<parameter idref="CP2.ag"/>
		</scaleOperator>
		<scaleOperator scaleFactor="0.75" weight="0.1">
			<parameter idref="CP2.at"/>
		</scaleOperator>
		<scaleOperator scaleFactor="0.75" weight="0.1">
			<parameter idref="CP2.cg"/>
		</scaleOperator>
		<scaleOperator scaleFactor="0.75" weight="0.1">
			<parameter idref="CP2.gt"/>
		</scaleOperator>
		<scaleOperator scaleFactor="0.75" weight="0.1">
			<parameter idref="CP3.ac"/>
		</scaleOperator>
		<scaleOperator scaleFactor="0.75" weight="0.1">
			<parameter idref="CP3.ag"/>
		</scaleOperator>
		<scaleOperator scaleFactor="0.75" weight="0.1">
			<parameter idref="CP3.at"/>
		</scaleOperator>
		<scaleOperator scaleFactor="0.75" weight="0.1">
			<parameter idref="CP3.cg"/>
		</scaleOperator>
		<scaleOperator scaleFactor="0.75" weight="0.1">
			<parameter idref="CP3.gt"/>
		</scaleOperator>
		<scaleOperator scaleFactor="0.75" weight="0.1">
			<parameter idref="CP1.alpha"/>
		</scaleOperator>
		<scaleOperator scaleFactor="0.75" weight="0.1">
			<parameter idref="CP2.alpha"/>
		</scaleOperator>
		<scaleOperator scaleFactor="0.75" weight="0.1">
			<parameter idref="CP3.alpha"/>
		</scaleOperator>
		<deltaExchange delta="0.75" parameterWeights="95 95 95" weight="4">
			<parameter idref="allMus"/>
		</deltaExchange>
		<scaleOperator scaleFactor="0.75" weight="3">
			<parameter idref="Exported Data.ucld.mean"/>
		</scaleOperator>
		<scaleOperator scaleFactor="0.75" weight="3">
			<parameter idref="Exported Data.ucld.stdev"/>
		</scaleOperator>
		<scaleOperator scaleFactor="0.75" weight="3">
			<parameter idref="Location.clock.rate"/>
		</scaleOperator>
		<subtreeSlide size="60.0" gaussian="true" weight="15">
			<treeModel idref="treeModel"/>
		</subtreeSlide>
		<narrowExchange weight="15">
			<treeModel idref="treeModel"/>
		</narrowExchange>
		<wideExchange weight="3">
			<treeModel idref="treeModel"/>
		</wideExchange>
		<wilsonBalding weight="3">
			<treeModel idref="treeModel"/>
		</wilsonBalding>
		<scaleOperator scaleFactor="0.75" weight="3">
			<parameter idref="treeModel.rootHeight"/>
		</scaleOperator>
		<uniformOperator weight="30">
			<parameter idref="treeModel.internalNodeHeights"/>
		</uniformOperator>
		<scaleOperator scaleFactor="0.75" weight="3">
			<parameter idref="exponential.popSize"/>
		</scaleOperator>
		<randomWalkOperator windowSize="1.0" weight="3">
			<parameter idref="exponential.growthRate"/>
		</randomWalkOperator>
		<upDownOperator scaleFactor="0.75" weight="3">
			<up>
				<parameter idref="Exported Data.ucld.mean"/>
			</up>
			<down>
				<parameter idref="treeModel.allInternalNodeHeights"/>
			</down>
		</upDownOperator>
		<swapOperator size="1" weight="10" autoOptimize="false">
			<parameter idref="Exported Data.branchRates.categories"/>
		</swapOperator>
		<uniformIntegerOperator weight="10">
			<parameter idref="Exported Data.branchRates.categories"/>
		</uniformIntegerOperator>
		<upDownOperator scaleFactor="0.75" weight="3">
			<up>
				<parameter idref="Location.clock.rate"/>
			</up>
			<down>
				<parameter idref="treeModel.allInternalNodeHeights"/>
			</down>
		</upDownOperator>
		<scaleOperator scaleFactor="0.75" weight="1" scaleAllIndependently="true">
			<parameter idref="Location.rates"/>
		</scaleOperator>
		<bitFlipOperator weight="1">
			<parameter idref="Location.indicators"/>
		</bitFlipOperator>
	</operators>

	<!-- Define MCMC                                                             -->
	<mcmc id="mcmc" chainLength="30000000" autoOptimize="true" operatorAnalysis="Exported Data.ops.txt">
		<posterior id="posterior">
			<prior id="prior">
				<gammaPrior shape="0.05" scale="10.0" offset="0.0">
					<parameter idref="CP1.ac"/>
				</gammaPrior>
				<gammaPrior shape="0.05" scale="20.0" offset="0.0">
					<parameter idref="CP1.ag"/>
				</gammaPrior>
				<gammaPrior shape="0.05" scale="10.0" offset="0.0">
					<parameter idref="CP1.at"/>
				</gammaPrior>
				<gammaPrior shape="0.05" scale="10.0" offset="0.0">
					<parameter idref="CP1.cg"/>
				</gammaPrior>
				<gammaPrior shape="0.05" scale="10.0" offset="0.0">
					<parameter idref="CP1.gt"/>
				</gammaPrior>
				<gammaPrior shape="0.05" scale="10.0" offset="0.0">
					<parameter idref="CP2.ac"/>
				</gammaPrior>
				<gammaPrior shape="0.05" scale="20.0" offset="0.0">
					<parameter idref="CP2.ag"/>
				</gammaPrior>
				<gammaPrior shape="0.05" scale="10.0" offset="0.0">
					<parameter idref="CP2.at"/>
				</gammaPrior>
				<gammaPrior shape="0.05" scale="10.0" offset="0.0">
					<parameter idref="CP2.cg"/>
				</gammaPrior>
				<gammaPrior shape="0.05" scale="10.0" offset="0.0">
					<parameter idref="CP2.gt"/>
				</gammaPrior>
				<gammaPrior shape="0.05" scale="10.0" offset="0.0">
					<parameter idref="CP3.ac"/>
				</gammaPrior>
				<gammaPrior shape="0.05" scale="20.0" offset="0.0">
					<parameter idref="CP3.ag"/>
				</gammaPrior>
				<gammaPrior shape="0.05" scale="10.0" offset="0.0">
					<parameter idref="CP3.at"/>
				</gammaPrior>
				<gammaPrior shape="0.05" scale="10.0" offset="0.0">
					<parameter idref="CP3.cg"/>
				</gammaPrior>
				<gammaPrior shape="0.05" scale="10.0" offset="0.0">
					<parameter idref="CP3.gt"/>
				</gammaPrior>

				<!-- Improper uniform prior: CP1.mu                                          -->

				<!-- Improper uniform prior: CP2.mu                                          -->

				<!-- Improper uniform prior: CP3.mu                                          -->
				<exponentialPrior mean="0.5" offset="0.0">
					<parameter idref="CP1.alpha"/>
				</exponentialPrior>
				<exponentialPrior mean="0.5" offset="0.0">
					<parameter idref="CP2.alpha"/>
				</exponentialPrior>
				<exponentialPrior mean="0.5" offset="0.0">
					<parameter idref="CP3.alpha"/>
				</exponentialPrior>
				<exponentialPrior mean="0.3333333333333333" offset="0.0">
					<parameter idref="Exported Data.ucld.stdev"/>
				</exponentialPrior>
				<exponentialPrior mean="1.0" offset="0.0">
					<parameter idref="Exported Data.ucld.mean"/>
				</exponentialPrior>

				<!-- Improper uniform prior: Location.clock.rate                             -->
				<oneOnXPrior>
					<parameter idref="exponential.popSize"/>
				</oneOnXPrior>
				<laplacePrior mean="0.0" scale="0.015350567286626973">
					<parameter idref="exponential.growthRate"/>
				</laplacePrior>
				<poissonPrior mean="0.6931471805599453" offset="16.0">
					<statistic idref="Location.nonZeroRates"/>
				</poissonPrior>
				<uniformPrior lower="0.0" upper="1.0">
					<parameter idref="Location.frequencies"/>
				</uniformPrior>
				<cachedPrior>
					<gammaPrior shape="1.0" scale="1.0" offset="0.0">
						<parameter idref="Location.rates"/>
					</gammaPrior>
					<parameter idref="Location.rates"/>
				</cachedPrior>
				<coalescentLikelihood idref="coalescent"/>

				<!-- START Discrete Traits Model                                             -->
				<generalSubstitutionModel idref="Location.model"/>

				<!-- END Discrete Traits Model                                               -->

			</prior>
			<likelihood id="likelihood">
				<treeLikelihood idref="CP1.treeLikelihood"/>
				<treeLikelihood idref="CP2.treeLikelihood"/>
				<treeLikelihood idref="CP3.treeLikelihood"/>

				<!-- START Discrete Traits Model                                             -->
				<ancestralTreeLikelihood idref="Location.treeLikelihood"/>

				<!-- END Discrete Traits Model                                               -->

			</likelihood>
		</posterior>
		<operators idref="operators"/>

		<!-- write log to screen                                                     -->
		<log id="screenLog" logEvery="1000">
			<column label="Posterior" dp="4" width="12">
				<posterior idref="posterior"/>
			</column>
			<column label="Prior" dp="4" width="12">
				<prior idref="prior"/>
			</column>
			<column label="Likelihood" dp="4" width="12">
				<likelihood idref="likelihood"/>
			</column>
			<column label="rootHeight" sf="6" width="12">
				<parameter idref="treeModel.rootHeight"/>
			</column>
			<column label="Exported Data.ucld.mean" sf="6" width="12">
				<parameter idref="Exported Data.ucld.mean"/>
			</column>
			<column label="Location.clock.rate" sf="6" width="12">
				<parameter idref="Location.clock.rate"/>
			</column>

			<!-- START Discrete Traits Model                                             -->
			<column label="Location.nonZeroRates" sf="6" width="12">
				<sumStatistic idref="Location.nonZeroRates"/>
			</column>

			<!-- END Discrete Traits Model                                               -->

		</log>

		<!-- write log to file                                                       -->
		<log id="fileLog" logEvery="1000" fileName="Exported Data.log.txt" overwrite="false">
			<posterior idref="posterior"/>
			<prior idref="prior"/>
			<likelihood idref="likelihood"/>
			<parameter idref="treeModel.rootHeight"/>
			<tmrcaStatistic idref="tmrca(untitled1)"/>
			<parameter idref="exponential.popSize"/>
			<parameter idref="exponential.growthRate"/>
			<parameter idref="CP1.ac"/>
			<parameter idref="CP1.ag"/>
			<parameter idref="CP1.at"/>
			<parameter idref="CP1.cg"/>
			<parameter idref="CP1.gt"/>
			<parameter idref="CP2.ac"/>
			<parameter idref="CP2.ag"/>
			<parameter idref="CP2.at"/>
			<parameter idref="CP2.cg"/>
			<parameter idref="CP2.gt"/>
			<parameter idref="CP3.ac"/>
			<parameter idref="CP3.ag"/>
			<parameter idref="CP3.at"/>
			<parameter idref="CP3.cg"/>
			<parameter idref="CP3.gt"/>
			<parameter idref="CP1.alpha"/>
			<parameter idref="CP2.alpha"/>
			<parameter idref="CP3.alpha"/>
			<compoundParameter idref="allMus"/>
			<parameter idref="Exported Data.ucld.mean"/>
			<parameter idref="Exported Data.ucld.stdev"/>
			<parameter idref="Location.clock.rate"/>
			<rateStatistic idref="Exported Data.meanRate"/>
			<rateStatistic idref="Exported Data.coefficientOfVariation"/>
			<rateCovarianceStatistic idref="Exported Data.covariance"/>

			<!-- START Discrete Traits Model                                             -->
			<parameter idref="Location.rates"/>
			<parameter idref="Location.indicators"/>
			<sumStatistic idref="Location.nonZeroRates"/>

			<!-- END Discrete Traits Model                                               -->

			<treeLikelihood idref="CP1.treeLikelihood"/>
			<treeLikelihood idref="CP2.treeLikelihood"/>
			<treeLikelihood idref="CP3.treeLikelihood"/>

			<!-- START Discrete Traits Model                                             -->
			<ancestralTreeLikelihood idref="Location.treeLikelihood"/>

			<!-- END Discrete Traits Model                                               -->

			<coalescentLikelihood idref="coalescent"/>
		</log>

		<!-- START Discrete Traits Model                                             -->
		<log id="Exported Data.LocationrateMatrixLog" logEvery="1000" fileName="Exported Data.Location.rates.log">
			<parameter idref="Location.rates"/>
			<parameter idref="Location.indicators"/>
			<sumStatistic idref="Location.nonZeroRates"/>
		</log>

		<!-- END Discrete Traits Model                                               -->


		<!-- write tree log to file                                                  -->
		<logTree id="treeFileLog" logEvery="1000" nexusFormat="true" fileName="Exported Data.trees.txt" sortTranslationTable="true">
			<treeModel idref="treeModel"/>
			<trait name="rate" tag="Exported Data.rate">
				<discretizedBranchRates idref="Exported Data.branchRates"/>
			</trait>
			<trait name="rate" tag="Location.rate">
				<strictClockBranchRates idref="Location.branchRates"/>
			</trait>
			<posterior idref="posterior"/>

			<!-- START Ancestral state reconstruction                                    -->
			<trait name="Location.states" tag="Location">
				<ancestralTreeLikelihood idref="Location.treeLikelihood"/>
			</trait>

			<!-- END Ancestral state reconstruction                                      -->

		</logTree>
	</mcmc>
	<report>
		<property name="timer">
			<mcmc idref="mcmc"/>
		</property>
	</report>
</beast>
